# Supplementary material for: Genetic Diversity of Infectious Bronchitis Virus Genotype II in Poland
Source: Pathogens. 2025 Dec 31;15(1):44. doi: 10.3390/pathogens15010044 (PMC12845367; doi:10.3390/pathogens15010044)
Supplement: Supplementary file 1 [file pathogens-15-00044-s001.zip]

Archive with 4 entries (4 files):
- Table-S2-aa_p-distance between strains.xls
- Table S4-aa_p-distances between groups means.xls
- Table S3-nt_p-distances between groups means.xls
- Table-S1-nt_p-distances between strains.xls
