# Supplementary material for: Genetic Diversity of Infectious Bronchitis Virus Genotype II in Poland
Source: Pathogens. 2025 Dec 31;15(1):44. doi: 10.3390/pathogens15010044 (PMC12845367; doi:10.3390/pathogens15010044)
Supplement: Supplementary file 1 [file pathogens-15-00044-s001.zip › Table-S2-aa_p-distance between strains.xls]

## Sheet: MatrixOutput
	AF006624/ArkDPI/USA/1981/GI-9_translation	KC577392/54HaN-95I/China/1995/GI-9_translation	JQ739363/ck/CH/LSD/110712/China/2011/GI-9_translation	M99482/ARK99/USA/1973/GI-9_translation	AF519573/IA/3589/98/USA/1998/GI-9_translation	DQ912831/CAL99/USA/1999/GI-9_translation	AF349620/Qu16/Canada/1996-1999/GI-20_translation	AF349621/Qu/mv/Canada/1996/GI-20_translation	AF509583/AL/7052/97/USA/1997/UV_translation	FJ904715/Cal557/USA/2003/UV_translation	GU301925/GA08/USA/2008/GI-27_translation	GU437858/GPL8225/USA/2008/GI-27_translation	GU437864/GPL8264/USA/2009/GI-27_translation	KM660631/GA/10231/2010/USA/2010/GI-27_translation	KM660634/GA/12341/2012/USA/2012/GI-27_translation	KM660635/GA/13384/2013/USA/2013/GI-27_translation	AY296744/JP8127/Japan/1993/GI-18_translation	AY296746/JP9758/Japan/1995/GI-18_translation	KC577388/48SD-96VI/China/1996/GI-18_translation	KC577391/53XJ-99II/China/1999/GI-18_translation	AY296745/JP8443/Japan/1994/GI-18_translation	AY775551/HN99/China/1999/GI-5_translation	AY839140/JAAS-vaccinestrain/China/GI-5_translation	U29522/N1/62/Australia/1962/GI-5_translation	DQ490205/Armidale-vaccinestrain/Australia/GI-5_translation	DQ490215/V2-02/Australia/2002/GI-5_translation	U29453/N3/62/Australia/1962/GI-5_translation	AJ440783/RF/01/99/Russia/1999/UV_translation	AF151953/A/NewZealand/1970s/GI-6_translation	DQ515802/J9-vaccinestrain/China/GI-6_translation	JQ250818/QS/China/2010/GI-6_translation	U29520/V5/90/Australia/1990/GI-6_translation	U29519/VicS/Australia/1962/GI-6_translation	U29523/N2/75/Australia/1975/GI-6_translation	AF151954/B/NewZealand/1970s/GI-10_translation	AF151955/C/NewZealand/1970s/GI-10_translation	AF151958/K43/NewZealand/2000s/GI-10_translation	AF151959/K87/NewZealand/2000s/GI-10_translation	AF151956/D/NewZealand/1970s/GI-10_translation	AF151960/T6/NewZealand/2000s/GI-10_translation	AY027541/CU83074/USA/UV_translation	AY257062/K281-01/Korea/2001/GI-15_translation	AY257068/K210-02/Korea/2002/GI-15_translation	JQ977697/SNU8067/Korea/2008/GI-15_translation	FJ807933/EJ95/Korea/1995/GI-15_translation	FJ807944/K620/02/Korea/2002/GI-15_translation	FJ807932/B4/Korea/1986/GI-15_translation	GU393339/IBV/Brasil/351/1984/Brazil/1984/GI-11_translation	JX182775/UFMG/G/Brazil/1975/GI-11_translation
AF006624/ArkDPI/USA/1981/GI-9_translation
KC577392/54HaN-95I/China/1995/GI-9_translation	0.00184502
JQ739363/ck/CH/LSD/110712/China/2011/GI-9_translation	0.00369004	0.00184502
M99482/ARK99/USA/1973/GI-9_translation	0.0424354	0.0405904	0.0424354
AF519573/IA/3589/98/USA/1998/GI-9_translation	0.147601	0.145756	0.147601	0.149446
DQ912831/CAL99/USA/1999/GI-9_translation	0.151292	0.149446	0.151292	0.153137	0.0294659
AF349620/Qu16/Canada/1996-1999/GI-20_translation	0.186691	0.184843	0.186691	0.195933	0.167897	0.175277
AF349621/Qu/mv/Canada/1996/GI-20_translation	0.185185	0.183333	0.185185	0.196296	0.168207	0.175601	0.0110906
AF509583/AL/7052/97/USA/1997/UV_translation	0.197417	0.195572	0.197417	0.193727	0.163904	0.171271	0.199262	0.201479
FJ904715/Cal557/USA/2003/UV_translation	0.210332	0.208487	0.210332	0.210332	0.186004	0.186004	0.226937	0.227357	0.151013
GU301925/GA08/USA/2008/GI-27_translation	0.175277	0.173432	0.175277	0.175277	0.186004	0.19337	0.199262	0.19963	0.171271	0.167587
GU437858/GPL8225/USA/2008/GI-27_translation	0.178967	0.177122	0.178967	0.178967	0.187845	0.195212	0.197417	0.201479	0.171271	0.171271	0.00736648
GU437864/GPL8264/USA/2009/GI-27_translation	0.178967	0.177122	0.178967	0.178967	0.191529	0.198895	0.201107	0.205176	0.173112	0.169429	0.0202578	0.0202578
KM660631/GA/10231/2010/USA/2010/GI-27_translation	0.182495	0.180633	0.182495	0.180633	0.189591	0.195167	0.206704	0.20709	0.17658	0.16171	0.0185874	0.0223048	0.0260223
KM660634/GA/12341/2012/USA/2012/GI-27_translation	0.196296	0.194444	0.196296	0.192593	0.18854	0.192237	0.218519	0.218924	0.182994	0.16451	0.0720887	0.0794824	0.0794824	0.0762082
KM660635/GA/13384/2013/USA/2013/GI-27_translation	0.19666	0.194805	0.19666	0.200371	0.185185	0.185185	0.207792	0.208178	0.166667	0.161111	0.138889	0.144444	0.144444	0.141527	0.12963
AY296744/JP8127/Japan/1993/GI-18_translation	0.191882	0.190037	0.191882	0.191882	0.176796	0.184162	0.212177	0.212569	0.18232	0.176796	0.160221	0.163904	0.165746	0.159851	0.158965	0.155556
AY296746/JP9758/Japan/1995/GI-18_translation	0.192237	0.190388	0.192237	0.190388	0.177122	0.184502	0.212569	0.212963	0.182657	0.177122	0.160517	0.164207	0.166052	0.160149	0.159259	0.155844	0.00368324
KC577388/48SD-96VI/China/1996/GI-18_translation	0.193727	0.191882	0.193727	0.195572	0.173112	0.173112	0.219557	0.219963	0.18232	0.162063	0.154696	0.160221	0.162063	0.163569	0.157116	0.135185	0.0865562	0.0885609
KC577391/53XJ-99II/China/1999/GI-18_translation	0.197782	0.195933	0.197782	0.19963	0.177122	0.177122	0.22366	0.224074	0.186347	0.164207	0.158672	0.164207	0.166052	0.167598	0.161111	0.139147	0.0904059	0.0924214	0.00369004
AY296745/JP8443/Japan/1994/GI-18_translation	0.190388	0.18854	0.190388	0.190388	0.193727	0.195572	0.219963	0.22037	0.191882	0.162362	0.154982	0.160517	0.160517	0.16171	0.155268	0.153704	0.130996	0.131238	0.110701	0.114603
AY775551/HN99/China/1999/GI-5_translation	0.186347	0.184502	0.186347	0.186347	0.187845	0.186004	0.204797	0.207024	0.171271	0.162063	0.14733	0.151013	0.152855	0.156134	0.149723	0.15	0.151013	0.151292	0.145488	0.149446	0.143911
AY839140/JAAS-vaccinestrain/China/GI-5_translation	0.186347	0.184502	0.186347	0.182657	0.186004	0.184162	0.202952	0.205176	0.167587	0.160221	0.143646	0.14733	0.149171	0.150558	0.147874	0.148148	0.14733	0.147601	0.141805	0.145756	0.140221	0.00736648
U29522/N1/62/Australia/1962/GI-5_translation	0.184502	0.182657	0.184502	0.180812	0.186004	0.184162	0.202952	0.205176	0.165746	0.160221	0.143646	0.14733	0.14733	0.152416	0.147874	0.148148	0.14733	0.147601	0.141805	0.145756	0.140221	0.00736648	0.00368324
DQ490205/Armidale-vaccinestrain/Australia/GI-5_translation	0.197417	0.195572	0.197417	0.190037	0.202578	0.200737	0.212177	0.214418	0.184162	0.173112	0.154696	0.158379	0.162063	0.159851	0.160813	0.153704	0.156538	0.156827	0.152855	0.156827	0.153137	0.0405157	0.0368324	0.0368324
DQ490215/V2-02/Australia/2002/GI-5_translation	0.195572	0.193727	0.195572	0.188192	0.202578	0.200737	0.212177	0.214418	0.186004	0.174954	0.154696	0.158379	0.162063	0.159851	0.160813	0.155556	0.156538	0.156827	0.152855	0.156827	0.151292	0.0405157	0.0368324	0.0368324	0.0110497
U29453/N3/62/Australia/1962/GI-5_translation	0.208487	0.206642	0.208487	0.204797	0.206262	0.213628	0.226937	0.227357	0.20442	0.180479	0.180479	0.186004	0.184162	0.185874	0.179298	0.174074	0.165441	0.165746	0.162063	0.166052	0.173432	0.130755	0.127072	0.127072	0.143646	0.141805
AJ440783/RF/01/99/Russia/1999/UV_translation	0.193727	0.191882	0.193727	0.191882	0.18232	0.187845	0.202952	0.203327	0.160221	0.174954	0.154696	0.162063	0.158379	0.163569	0.16451	0.172222	0.200737	0.202952	0.18232	0.186347	0.171587	0.152855	0.149171	0.14733	0.162063	0.162063	0.187845
AF151953/A/NewZealand/1970s/GI-6_translation	0.203704	0.201852	0.203704	0.198148	0.197782	0.18854	0.203704	0.204082	0.195933	0.18854	0.186691	0.190388	0.18854	0.192164	0.19666	0.193309	0.195933	0.196296	0.184843	0.188889	0.175926	0.173752	0.170055	0.166359	0.181146	0.182994	0.18854	0.171904
DQ515802/J9-vaccinestrain/China/GI-6_translation	0.2	0.198148	0.2	0.194444	0.19963	0.192237	0.203704	0.204082	0.194085	0.184843	0.182994	0.186691	0.184843	0.188433	0.19295	0.19145	0.194085	0.194444	0.181146	0.185185	0.172222	0.171904	0.168207	0.16451	0.179298	0.181146	0.186691	0.168207	0.00739372
JQ250818/QS/China/2010/GI-6_translation	0.2	0.198148	0.2	0.194444	0.19963	0.192237	0.203704	0.204082	0.194085	0.184843	0.182994	0.186691	0.184843	0.188433	0.19295	0.19145	0.194085	0.194444	0.181146	0.185185	0.172222	0.171904	0.168207	0.16451	0.179298	0.181146	0.186691	0.168207	0.00739372	0
U29520/V5/90/Australia/1990/GI-6_translation	0.203704	0.201852	0.203704	0.2	0.203327	0.194085	0.207407	0.207792	0.195933	0.190388	0.186691	0.190388	0.18854	0.192164	0.198516	0.197026	0.195933	0.196296	0.186691	0.190741	0.175926	0.173752	0.170055	0.166359	0.181146	0.182994	0.192237	0.171904	0.012939	0.00924214	0.00924214
U29519/VicS/Australia/1962/GI-6_translation	0.207407	0.205556	0.207407	0.201852	0.208872	0.19963	0.212963	0.213358	0.201479	0.194085	0.192237	0.195933	0.194085	0.197761	0.202226	0.198885	0.201479	0.201852	0.18854	0.192593	0.181481	0.179298	0.175601	0.171904	0.186691	0.18854	0.192237	0.177449	0.0110906	0.0110906	0.0110906	0.0166359
U29523/N2/75/Australia/1975/GI-6_translation	0.194805	0.19295	0.194805	0.194805	0.203704	0.2	0.222635	0.223048	0.212963	0.196296	0.212963	0.216667	0.212963	0.214953	0.215613	0.197393	0.2	0.200371	0.198148	0.202226	0.179963	0.177778	0.174074	0.174074	0.181481	0.185185	0.187037	0.192593	0.109665	0.111524	0.111524	0.113383	0.1171
AF151954/B/NewZealand/1970s/GI-10_translation	0.212177	0.210332	0.212177	0.212177	0.20442	0.198895	0.215867	0.218115	0.189687	0.18232	0.184162	0.186004	0.18232	0.184015	0.192237	0.17963	0.19337	0.193727	0.18232	0.186347	0.190037	0.152855	0.149171	0.14733	0.158379	0.160221	0.156538	0.176796	0.146026	0.144177	0.144177	0.144177	0.151571	0.174074
AF151955/C/NewZealand/1970s/GI-10_translation	0.204797	0.202952	0.204797	0.202952	0.191529	0.189687	0.215867	0.219963	0.180479	0.178637	0.189687	0.189687	0.189687	0.187732	0.208872	0.201852	0.209945	0.210332	0.209945	0.212177	0.197417	0.187845	0.184162	0.184162	0.195212	0.195212	0.195212	0.197053	0.19963	0.195933	0.195933	0.19963	0.205176	0.203704	0.145221
AF151958/K43/NewZealand/2000s/GI-10_translation	0.208487	0.206642	0.208487	0.206642	0.195212	0.19337	0.219557	0.22366	0.184162	0.18232	0.19337	0.19337	0.19337	0.19145	0.212569	0.205556	0.211786	0.212177	0.211786	0.214022	0.199262	0.187845	0.184162	0.184162	0.191529	0.191529	0.195212	0.200737	0.205176	0.201479	0.201479	0.205176	0.210721	0.203704	0.145221	0.00551471
AF151959/K87/NewZealand/2000s/GI-10_translation	0.210332	0.208487	0.210332	0.208487	0.197053	0.195212	0.221402	0.225508	0.186004	0.184162	0.195212	0.195212	0.195212	0.193309	0.214418	0.207407	0.213628	0.214022	0.213628	0.215867	0.201107	0.189687	0.186004	0.186004	0.19337	0.19337	0.197053	0.202578	0.207024	0.203327	0.203327	0.207024	0.212569	0.205556	0.147059	0.00735294	0.00183824
AF151956/D/NewZealand/1970s/GI-10_translation	0.206642	0.204797	0.206642	0.204797	0.198895	0.19337	0.223247	0.227357	0.186004	0.18232	0.195212	0.195212	0.195212	0.193309	0.207024	0.203704	0.213628	0.214022	0.213628	0.215867	0.195572	0.186004	0.18232	0.18232	0.19337	0.19337	0.198895	0.202578	0.207024	0.203327	0.203327	0.207024	0.212569	0.203704	0.148897	0.0238971	0.0238971	0.0257353
AF151960/T6/NewZealand/2000s/GI-10_translation	0.206642	0.204797	0.206642	0.204797	0.198895	0.19337	0.223247	0.227357	0.186004	0.18232	0.195212	0.195212	0.195212	0.193309	0.207024	0.203704	0.213628	0.214022	0.213628	0.215867	0.195572	0.186004	0.18232	0.18232	0.19337	0.19337	0.198895	0.202578	0.207024	0.203327	0.203327	0.207024	0.212569	0.203704	0.148897	0.0238971	0.0238971	0.0257353	0
AY027541/CU83074/USA/UV_translation	0.193727	0.191882	0.193727	0.197417	0.174954	0.173112	0.195572	0.195933	0.171271	0.167587	0.14733	0.152855	0.154696	0.154275	0.155268	0.155556	0.156538	0.156827	0.152855	0.156827	0.171587	0.167587	0.165746	0.163904	0.173112	0.174954	0.18232	0.178637	0.182994	0.179298	0.179298	0.182994	0.186691	0.203704	0.187845	0.195212	0.198895	0.200737	0.202578	0.202578
AY257062/K281-01/Korea/2001/GI-15_translation	0.19963	0.197782	0.19963	0.192237	0.188192	0.201107	0.219963	0.22037	0.201107	0.208487	0.173432	0.177122	0.175277	0.174721	0.179298	0.185185	0.193727	0.194085	0.191882	0.195933	0.191882	0.171587	0.169742	0.169742	0.180812	0.178967	0.197417	0.195572	0.211111	0.211111	0.211111	0.214815	0.218519	0.213358	0.212177	0.221402	0.225092	0.226937	0.221402	0.221402	0.193727
AY257068/K210-02/Korea/2002/GI-15_translation	0.195933	0.194085	0.195933	0.192237	0.178967	0.190037	0.212569	0.212963	0.190037	0.199262	0.164207	0.167897	0.166052	0.165736	0.17037	0.176252	0.186347	0.186691	0.182657	0.186691	0.177449	0.162362	0.160517	0.160517	0.173432	0.171587	0.190037	0.178967	0.203704	0.203704	0.203704	0.209259	0.212963	0.215213	0.202952	0.212177	0.215867	0.217712	0.217712	0.217712	0.182657	0.0351201
JQ977697/SNU8067/Korea/2008/GI-15_translation	0.199262	0.197417	0.199262	0.190037	0.187845	0.195212	0.215867	0.216266	0.198895	0.20442	0.167587	0.171271	0.165746	0.171004	0.170055	0.17037	0.173112	0.173432	0.173112	0.177122	0.178967	0.158379	0.156538	0.156538	0.167587	0.165746	0.180479	0.189687	0.210721	0.207024	0.207024	0.214418	0.216266	0.216667	0.202578	0.211786	0.21547	0.217311	0.213628	0.213628	0.187845	0.0516605	0.0479705
FJ807933/EJ95/Korea/1995/GI-15_translation	0.216266	0.214418	0.216266	0.212569	0.202952	0.217712	0.242144	0.242593	0.223247	0.221402	0.188192	0.193727	0.186347	0.185874	0.182994	0.2	0.197417	0.197782	0.195572	0.19963	0.199262	0.182657	0.180812	0.180812	0.188192	0.188192	0.206642	0.210332	0.22963	0.227778	0.227778	0.233333	0.22963	0.230056	0.225092	0.226937	0.230627	0.232472	0.226937	0.226937	0.212177	0.125461	0.127542	0.116236
FJ807944/K620/02/Korea/2002/GI-15_translation	0.19963	0.197782	0.19963	0.195933	0.190037	0.199262	0.22366	0.224074	0.197417	0.204797	0.186347	0.190037	0.190037	0.185874	0.186691	0.196296	0.178967	0.177449	0.180812	0.184843	0.186347	0.182657	0.180812	0.178967	0.186347	0.182657	0.193727	0.208487	0.212963	0.212963	0.212963	0.214815	0.22037	0.220779	0.206642	0.225092	0.225092	0.226937	0.228782	0.228782	0.201107	0.132841	0.131238	0.130996	0.166052
FJ807932/B4/Korea/1986/GI-15_translation	0.203327	0.201479	0.203327	0.201479	0.188192	0.197417	0.238447	0.240741	0.206642	0.201107	0.190037	0.195572	0.193727	0.195167	0.182994	0.17037	0.186347	0.186691	0.180812	0.184843	0.188192	0.177122	0.175277	0.173432	0.188192	0.188192	0.195572	0.193727	0.218519	0.212963	0.212963	0.218519	0.222222	0.220779	0.214022	0.225092	0.225092	0.226937	0.234317	0.234317	0.193727	0.158672	0.151571	0.151292	0.156827	0.154982
GU393339/IBV/Brasil/351/1984/Brazil/1984/GI-11_translation	0.223048	0.22119	0.223048	0.223048	0.205937	0.207792	0.223048	0.223464	0.211503	0.215213	0.218924	0.222635	0.22449	0.221601	0.209647	0.198885	0.19666	0.198885	0.19295	0.197026	0.202226	0.187384	0.185529	0.185529	0.189239	0.187384	0.215213	0.181818	0.206704	0.20298	0.20298	0.208566	0.212291	0.20709	0.204082	0.213358	0.217069	0.218924	0.218924	0.218924	0.213358	0.213358	0.202602	0.19666	0.215213	0.2282	0.22449
JX182775/UFMG/G/Brazil/1975/GI-11_translation	0.218692	0.216822	0.218692	0.218692	0.201493	0.203358	0.218692	0.219101	0.20709	0.210821	0.212687	0.216418	0.218284	0.215356	0.205224	0.194393	0.192164	0.194393	0.186567	0.190654	0.197761	0.18097	0.179104	0.179104	0.182836	0.18097	0.210821	0.177239	0.200375	0.196629	0.196629	0.202247	0.205993	0.202627	0.197761	0.20709	0.210821	0.212687	0.212687	0.212687	0.208955	0.210821	0.2	0.19403	0.212687	0.223881	0.220149	0.00746269
JX182777/UFMG/12.2/Brazil/2008/GI-11_translation	0.20229	0.200382	0.20229	0.204198	0.188571	0.194286	0.200382	0.202677	0.190476	0.188571	0.188571	0.190476	0.19619	0.191205	0.192381	0.177481	0.175238	0.173664	0.171429	0.175573	0.177143	0.165714	0.16381	0.16381	0.167619	0.169524	0.194286	0.16	0.183556	0.179732	0.179732	0.185468	0.189293	0.189655	0.184762	0.182857	0.182857	0.184762	0.186667	0.186667	0.190476	0.201905	0.192748	0.188571	0.205714	0.219048	0.209524	0.110476	0.106667
JX182783/UFMG/1141/Brazil/2009/GI-11_translation	0.208955	0.20709	0.208955	0.210821	0.195531	0.20298	0.19403	0.196262	0.189944	0.20298	0.193669	0.195531	0.201117	0.2	0.199255	0.188433	0.184358	0.184701	0.184358	0.188433	0.189944	0.163873	0.162011	0.162011	0.167598	0.16946	0.20298	0.165736	0.192523	0.188785	0.188785	0.192523	0.198131	0.196629	0.18622	0.18622	0.189944	0.191806	0.191806	0.191806	0.195531	0.208566	0.199627	0.195531	0.210428	0.221601	0.219739	0.100559	0.0951493
JX182785/UFMG/297/Brazil/1983/GI-11_translation	0.212406	0.210526	0.212406	0.210526	0.193246	0.195122	0.218045	0.216573	0.208255	0.206379	0.198874	0.202627	0.202627	0.202652	0.199623	0.184906	0.196998	0.197368	0.193246	0.197368	0.193609	0.166979	0.165103	0.165103	0.170732	0.172608	0.195122	0.17636	0.195857	0.19209	0.19209	0.19774	0.201507	0.20566	0.193246	0.206379	0.210131	0.212008	0.208255	0.208255	0.208255	0.193609	0.183865	0.181989	0.203008	0.219925	0.206767	0.124764	0.11597
JX182787/UFMG/283/Brazil/1983/GI-11_translation	0.20983	0.20794	0.20983	0.206049	0.188679	0.190566	0.213611	0.215909	0.203774	0.20566	0.198113	0.201887	0.201887	0.200758	0.196226	0.183365	0.190566	0.190926	0.190566	0.194707	0.190566	0.167925	0.166038	0.166038	0.171698	0.173585	0.19434	0.175472	0.195076	0.191288	0.191288	0.19697	0.200758	0.203036	0.19434	0.203774	0.207547	0.209434	0.20566	0.20566	0.20566	0.192453	0.183019	0.181132	0.2	0.218868	0.20566	0.120755	0.113636
AF093796/Variant2/Israel/1998/GI-23_translation	0.212687	0.210821	0.212687	0.212687	0.216015	0.223464	0.218284	0.220561	0.206704	0.210428	0.193669	0.197393	0.195531	0.197368	0.211215	0.185393	0.216015	0.216418	0.212291	0.214552	0.199627	0.195531	0.191806	0.189944	0.197393	0.199255	0.208566	0.171322	0.203738	0.2	0.2	0.203738	0.209346	0.199255	0.201117	0.210428	0.210428	0.212291	0.208566	0.208566	0.212291	0.210821	0.203358	0.206704	0.223881	0.233209	0.210821	0.195122	0.190566
EU780077/IS/1494/06/Israel/2006/GI-23_translation	0.220339	0.218456	0.220339	0.218456	0.218045	0.221805	0.222222	0.224528	0.216165	0.219925	0.195489	0.203008	0.197368	0.2	0.201128	0.182674	0.212406	0.212806	0.204887	0.20904	0.197368	0.193609	0.18985	0.18797	0.203008	0.204887	0.204887	0.184211	0.213208	0.209434	0.209434	0.213208	0.218868	0.208647	0.199248	0.221805	0.221805	0.223684	0.219925	0.219925	0.218045	0.229323	0.220339	0.216165	0.227444	0.246241	0.216165	0.203008	0.198113
JX173488/Eg/CLEVB-2/IBV/012/Egypt/2012/GI-23_translation	0.224105	0.222222	0.224105	0.222222	0.219925	0.223684	0.222222	0.224528	0.216165	0.219925	0.197368	0.204887	0.203008	0.201887	0.204887	0.180791	0.214286	0.214689	0.204887	0.20904	0.197368	0.197368	0.193609	0.193609	0.203008	0.203008	0.203008	0.18797	0.215094	0.211321	0.211321	0.215094	0.220755	0.210526	0.199248	0.218045	0.218045	0.219925	0.218045	0.218045	0.219925	0.231203	0.220339	0.218045	0.229323	0.24812	0.219925	0.201128	0.196226
JX027070/IBVAR2-06/Israel/GI-23_translation	0.222846	0.220974	0.222846	0.222846	0.22243	0.226168	0.224719	0.227017	0.218692	0.22243	0.2	0.207477	0.201869	0.203774	0.204503	0.184211	0.218692	0.219101	0.209346	0.213483	0.200375	0.198131	0.194393	0.192523	0.203738	0.205607	0.209346	0.188785	0.217636	0.213884	0.213884	0.217636	0.223265	0.213084	0.205607	0.226168	0.226168	0.228037	0.224299	0.224299	0.220561	0.23221	0.222846	0.218692	0.230337	0.249064	0.219101	0.205273	0.200758
KC533682/Eg/1265B/2012/Egypt/2012/GI-23_translation	0.214421	0.212524	0.214421	0.212524	0.215909	0.219697	0.225806	0.226236	0.212121	0.208333	0.1875	0.193182	0.185606	0.190114	0.1875	0.189753	0.210227	0.210626	0.208333	0.210626	0.191288	0.191288	0.1875	0.185606	0.202652	0.200758	0.19697	0.179924	0.207224	0.203422	0.203422	0.207224	0.212928	0.206439	0.198864	0.215909	0.219697	0.221591	0.221591	0.221591	0.215909	0.225379	0.210626	0.208333	0.221591	0.24053	0.219697	0.19697	0.195076
AY091552/Israel/720/99/Israel/1999/GI-23_translation	0.241121	0.239252	0.241121	0.241121	0.238806	0.233209	0.250467	0.254682	0.240672	0.240672	0.222015	0.223881	0.218284	0.224105	0.219101	0.213884	0.223881	0.224299	0.212687	0.216822	0.214953	0.214552	0.210821	0.208955	0.227612	0.229478	0.214552	0.210821	0.23221	0.230337	0.230337	0.234082	0.237828	0.238806	0.216418	0.242537	0.242537	0.244403	0.246269	0.246269	0.231343	0.24486	0.233645	0.229478	0.248598	0.261682	0.235514	0.223684	0.219282
AJ441314/RF/01/02/Russia/2002/GI-12_translation	0.201117	0.199255	0.201117	0.201117	0.193309	0.204461	0.216015	0.216418	0.20632	0.195167	0.202602	0.202602	0.204461	0.206379	0.20709	0.207477	0.215613	0.216015	0.20632	0.210428	0.193669	0.20632	0.202602	0.202602	0.211896	0.213755	0.211896	0.172862	0.186567	0.182836	0.182836	0.188433	0.190299	0.202602	0.202602	0.211896	0.215613	0.217472	0.223048	0.223048	0.210037	0.204842	0.199255	0.195167	0.214153	0.221601	0.212291	0.20412	0.199623
FN182276/NGA/295/2006/Nigeria/2006/GI-12_translation	0.19403	0.192164	0.19403	0.19403	0.193669	0.204842	0.212687	0.213084	0.20298	0.201117	0.193669	0.195531	0.193669	0.195489	0.2	0.198502	0.208566	0.208955	0.20298	0.20709	0.184701	0.201117	0.197393	0.195531	0.208566	0.208566	0.208566	0.171322	0.179439	0.175701	0.175701	0.181308	0.185047	0.199255	0.193669	0.206704	0.210428	0.212291	0.212291	0.212291	0.201117	0.199627	0.195896	0.188082	0.212687	0.218284	0.199627	0.195122	0.190566
X04723/6/82/UnitedKingdom/1982/GI-12_translation	0.197761	0.195896	0.197761	0.197761	0.195531	0.206704	0.20709	0.207477	0.20298	0.204842	0.197393	0.199255	0.197393	0.201128	0.201869	0.202247	0.214153	0.214552	0.210428	0.214552	0.186567	0.199255	0.195531	0.193669	0.206704	0.210428	0.212291	0.173184	0.179439	0.175701	0.175701	0.179439	0.185047	0.195531	0.199255	0.212291	0.216015	0.217877	0.216015	0.216015	0.204842	0.201493	0.197761	0.193669	0.214552	0.220149	0.201493	0.198874	0.19434
X15832/D274/TheNetherlands/1979/GI-12_translation	0.203358	0.201493	0.203358	0.203358	0.20298	0.214153	0.214552	0.214953	0.210428	0.210428	0.20298	0.204842	0.20298	0.206767	0.203738	0.209738	0.217877	0.218284	0.214153	0.218284	0.188433	0.204842	0.201117	0.199255	0.214153	0.217877	0.217877	0.180633	0.185047	0.181308	0.181308	0.185047	0.188785	0.201117	0.204842	0.212291	0.216015	0.217877	0.219739	0.219739	0.204842	0.208955	0.205224	0.197393	0.216418	0.225746	0.20709	0.204503	0.2
M21969/D207/TheNetherlands/1979/GI-12_translation	0.201493	0.199627	0.201493	0.201493	0.201117	0.212291	0.212687	0.213084	0.206704	0.208566	0.201117	0.20298	0.201117	0.204887	0.207477	0.20412	0.216015	0.216418	0.210428	0.214552	0.188433	0.204842	0.201117	0.199255	0.208566	0.214153	0.216015	0.178771	0.181308	0.179439	0.179439	0.183178	0.186916	0.195531	0.204842	0.212291	0.216015	0.217877	0.217877	0.217877	0.204842	0.203358	0.201493	0.195531	0.216418	0.225746	0.20709	0.204503	0.2
X52084/D3896/TheNetherlands/1978/GI-12_translation	0.192164	0.190299	0.192164	0.192164	0.188082	0.197393	0.208955	0.209346	0.206704	0.20298	0.191806	0.193669	0.191806	0.199248	0.205607	0.200375	0.206704	0.20709	0.199255	0.203358	0.18097	0.195531	0.191806	0.189944	0.206704	0.206704	0.204842	0.171322	0.179439	0.175701	0.175701	0.181308	0.183178	0.195531	0.191806	0.20298	0.206704	0.208566	0.208566	0.208566	0.195531	0.205224	0.201493	0.189944	0.210821	0.223881	0.199627	0.195122	0.190566
AF093795/Variant1/Israel/1996/GI-13_translation	0.243948	0.242086	0.243948	0.247672	0.234201	0.245353	0.243948	0.242537	0.234201	0.241636	0.241636	0.241636	0.241636	0.238274	0.233209	0.229907	0.241636	0.243948	0.239777	0.242086	0.232775	0.228625	0.224907	0.224907	0.230483	0.230483	0.236059	0.200743	0.233209	0.229478	0.229478	0.235075	0.23694	0.241636	0.245353	0.236059	0.236059	0.237918	0.239777	0.239777	0.243494	0.256983	0.247672	0.249071	0.258845	0.273743	0.255121	0.235955	0.233522
AJ618985/FR-85131-85/France/1985/GI-13_translation	0.240223	0.238361	0.240223	0.240223	0.226766	0.236059	0.24581	0.248134	0.224907	0.230483	0.226766	0.226766	0.226766	0.228893	0.225746	0.235514	0.237918	0.238361	0.239777	0.242086	0.230912	0.228625	0.224907	0.223048	0.234201	0.236059	0.232342	0.198885	0.227612	0.223881	0.223881	0.231343	0.231343	0.237918	0.224907	0.223048	0.224907	0.226766	0.228625	0.228625	0.239777	0.256983	0.249534	0.245353	0.260708	0.270019	0.247672	0.237828	0.233522
JQ739375/ck/CH/LSD/110857/China/2011/GI-13_translation	0.236499	0.234637	0.236499	0.238361	0.22119	0.232342	0.236499	0.23694	0.228625	0.236059	0.223048	0.224907	0.223048	0.219512	0.225746	0.226168	0.228625	0.232775	0.236059	0.238361	0.227188	0.228625	0.224907	0.224907	0.232342	0.234201	0.236059	0.189591	0.222015	0.218284	0.218284	0.222015	0.225746	0.224907	0.230483	0.224907	0.224907	0.226766	0.228625	0.228625	0.234201	0.255121	0.247672	0.243494	0.255121	0.270019	0.242086	0.234082	0.229755
Z83975/UK/7/91/UnitedKingdom/1991/GI-13_translation	0.240223	0.238361	0.240223	0.240223	0.226766	0.237918	0.240223	0.240672	0.232342	0.237918	0.226766	0.228625	0.226766	0.223265	0.227612	0.229907	0.230483	0.234637	0.237918	0.240223	0.230912	0.230483	0.226766	0.226766	0.234201	0.236059	0.237918	0.193309	0.223881	0.220149	0.220149	0.225746	0.227612	0.228625	0.234201	0.230483	0.230483	0.232342	0.234201	0.234201	0.239777	0.258845	0.251397	0.245353	0.256983	0.273743	0.24581	0.235955	0.231638
DQ386098/Spain/00/336/Spain/2000/GI-13_translation	0.234637	0.232775	0.234637	0.238361	0.234201	0.232342	0.238361	0.242537	0.230483	0.237918	0.236059	0.234201	0.236059	0.230769	0.233209	0.224299	0.236059	0.238361	0.239777	0.242086	0.22905	0.226766	0.223048	0.223048	0.226766	0.228625	0.228625	0.195167	0.218284	0.216418	0.216418	0.220149	0.222015	0.224907	0.228625	0.224907	0.224907	0.226766	0.228625	0.228625	0.237918	0.266294	0.256983	0.256506	0.270019	0.277467	0.255121	0.241573	0.237288
EU914938/Moroccan-G/83/Morocco/1983/GI-13_translation	0.233645	0.231776	0.233645	0.239252	0.242537	0.248134	0.257463	0.259813	0.242537	0.244403	0.244403	0.242537	0.244403	0.244821	0.245318	0.24015	0.248134	0.250467	0.244403	0.24486	0.235514	0.235075	0.231343	0.231343	0.242537	0.242537	0.248134	0.208955	0.234082	0.230337	0.230337	0.234082	0.237828	0.240672	0.235075	0.233209	0.233209	0.235075	0.233209	0.233209	0.240672	0.259813	0.252336	0.251866	0.271028	0.276636	0.254206	0.238722	0.234405
AJ457137/Italy02/Italy/1999/GI-21_translation	0.226766	0.224907	0.226766	0.223048	0.213358	0.217069	0.217472	0.217877	0.200371	0.217069	0.202226	0.205937	0.202226	0.205993	0.212291	0.203358	0.222635	0.223048	0.217069	0.219331	0.189591	0.204082	0.202226	0.200371	0.218924	0.218924	0.226345	0.189239	0.206704	0.20298	0.20298	0.206704	0.212291	0.205937	0.207792	0.209647	0.209647	0.211503	0.205937	0.205937	0.213358	0.237918	0.230483	0.22449	0.249071	0.254647	0.243494	0.218692	0.214286
DQ901376/UK/L-633/04/UnitedKingdom/2004/GI-21_translation	0.219331	0.217472	0.219331	0.215613	0.204082	0.207792	0.204461	0.204842	0.19295	0.209647	0.194805	0.198516	0.194805	0.200375	0.208566	0.197761	0.215213	0.215613	0.207792	0.210037	0.185874	0.194805	0.191095	0.189239	0.205937	0.205937	0.211503	0.176252	0.199255	0.195531	0.195531	0.199255	0.204842	0.200371	0.198516	0.205937	0.205937	0.207792	0.205937	0.205937	0.198516	0.226766	0.217472	0.215213	0.245353	0.243494	0.234201	0.201869	0.197368
DQ901377/It/497/02/Italy/2002/GI-21_translation	0.223048	0.22119	0.223048	0.22119	0.217069	0.220779	0.213755	0.214153	0.204082	0.215213	0.191095	0.19666	0.194805	0.200375	0.208566	0.201493	0.218924	0.219331	0.211503	0.213755	0.19145	0.198516	0.194805	0.19295	0.209647	0.209647	0.211503	0.183673	0.206704	0.20298	0.20298	0.206704	0.212291	0.205937	0.19666	0.205937	0.205937	0.207792	0.205937	0.205937	0.202226	0.234201	0.226766	0.220779	0.250929	0.249071	0.243494	0.209346	0.203008
DQ064806/Spain/97/314/Spain/1997/GI-21_translation	0.215613	0.213755	0.215613	0.211896	0.19666	0.200371	0.208178	0.208566	0.19666	0.209647	0.198516	0.202226	0.198516	0.20412	0.206704	0.199627	0.220779	0.22119	0.211503	0.213755	0.19145	0.191095	0.187384	0.185529	0.202226	0.202226	0.213358	0.178108	0.199255	0.195531	0.195531	0.199255	0.204842	0.202226	0.19666	0.202226	0.202226	0.204082	0.198516	0.198516	0.209647	0.224907	0.215613	0.215213	0.243494	0.239777	0.239777	0.211215	0.204887
DQ064808/Spain/98/313/Spain/1998/GI-21_translation	0.216418	0.214552	0.216418	0.218284	0.212291	0.212291	0.201493	0.201869	0.197393	0.206704	0.195531	0.201117	0.197393	0.203008	0.203738	0.191011	0.217877	0.218284	0.208566	0.210821	0.182836	0.201117	0.197393	0.195531	0.204842	0.20298	0.210428	0.180633	0.198131	0.194393	0.194393	0.198131	0.203738	0.193669	0.193669	0.193669	0.193669	0.195531	0.189944	0.189944	0.199255	0.231343	0.225746	0.217877	0.251866	0.246269	0.242537	0.202627	0.196226
DQ386105/Spain/04/5438/Spain/2004/GI-21_translation	0.210037	0.208178	0.210037	0.219331	0.211503	0.218924	0.204461	0.206704	0.202226	0.211503	0.198516	0.202226	0.205937	0.207865	0.216015	0.203358	0.209647	0.213755	0.204082	0.20632	0.204461	0.205937	0.202226	0.200371	0.202226	0.204082	0.218924	0.181818	0.197393	0.193669	0.193669	0.197393	0.20298	0.204082	0.194805	0.202226	0.198516	0.200371	0.202226	0.202226	0.200371	0.234201	0.228625	0.22449	0.249071	0.236059	0.234201	0.203738	0.199248
MT984601/D4000/3/2017/RO_translation	0.200371	0.198516	0.200371	0.205937	0.201852	0.207407	0.205937	0.204461	0.194444	0.198148	0.203704	0.205556	0.207407	0.207477	0.204461	0.188082	0.205556	0.207792	0.192593	0.19666	0.187384	0.187037	0.183333	0.183333	0.192593	0.194444	0.209259	0.164815	0.185874	0.180297	0.180297	0.184015	0.189591	0.188889	0.2	0.205556	0.205556	0.207407	0.203704	0.203704	0.192593	0.218924	0.209647	0.214815	0.2282	0.230056	0.218924	0.199627	0.195122
AF227438/T3/China/1996-1998/GI-16_translation	0.231911	0.230056	0.231911	0.230056	0.233333	0.244444	0.239332	0.241636	0.233333	0.233333	0.224074	0.227778	0.224074	0.224299	0.234201	0.230912	0.224074	0.22449	0.224074	0.226345	0.202226	0.205556	0.201852	0.2	0.212963	0.212963	0.235185	0.194444	0.210037	0.20632	0.20632	0.208178	0.215613	0.225926	0.224074	0.242593	0.244444	0.246296	0.246296	0.246296	0.25	0.2282	0.218924	0.218519	0.243043	0.244898	0.233766	0.227612	0.221388
GU938413/CK/CH/Chongqing/0908/China/2009/GI-16_translation	0.233766	0.231911	0.233766	0.231911	0.235185	0.246296	0.241187	0.243494	0.237037	0.233333	0.225926	0.22963	0.225926	0.226168	0.236059	0.234637	0.225926	0.226345	0.225926	0.2282	0.205937	0.209259	0.205556	0.203704	0.216667	0.216667	0.237037	0.198148	0.213755	0.210037	0.210037	0.211896	0.219331	0.22963	0.225926	0.246296	0.248148	0.25	0.25	0.25	0.255556	0.230056	0.220779	0.22037	0.244898	0.246753	0.235622	0.231343	0.225141
AF286302/Q1/China/1996-1998/GI-16_translation	0.235622	0.233766	0.235622	0.231911	0.235185	0.242593	0.241187	0.243494	0.238889	0.233333	0.227778	0.231481	0.227778	0.224299	0.236059	0.236499	0.227778	0.2282	0.227778	0.230056	0.207792	0.211111	0.207407	0.205556	0.218519	0.218519	0.238889	0.2	0.211896	0.208178	0.208178	0.210037	0.217472	0.22963	0.225926	0.242593	0.244444	0.246296	0.246296	0.246296	0.257407	0.231911	0.222635	0.222222	0.246753	0.248609	0.235622	0.231343	0.225141
EF030995/CK/CH/LDL/97I/China/1997/GI-16_translation	0.241187	0.239332	0.241187	0.239332	0.240741	0.251852	0.246753	0.249071	0.244444	0.238889	0.231481	0.235185	0.231481	0.231776	0.241636	0.238361	0.233333	0.233766	0.233333	0.235622	0.213358	0.214815	0.211111	0.209259	0.218519	0.222222	0.242593	0.205556	0.22119	0.217472	0.217472	0.219331	0.226766	0.237037	0.22963	0.251852	0.253704	0.255556	0.255556	0.255556	0.261111	0.235622	0.226345	0.225926	0.250464	0.252319	0.241187	0.23694	0.230769
AY606323/2992/02/Taiwan/2002/GI-16_translation	0.209647	0.207792	0.209647	0.207792	0.212963	0.22037	0.22449	0.226766	0.222222	0.22037	0.203704	0.207407	0.203704	0.207477	0.213755	0.212291	0.207407	0.207792	0.198148	0.200371	0.176252	0.190741	0.187037	0.185185	0.198148	0.198148	0.222222	0.183333	0.19145	0.185874	0.185874	0.189591	0.195167	0.212963	0.207407	0.231481	0.233333	0.235185	0.231481	0.231481	0.235185	0.211503	0.202226	0.201852	0.226345	0.2282	0.215213	0.216418	0.210131
KJ941019/IZO28/86/Italy/1986/GI-16_translation	0.202226	0.200371	0.202226	0.207792	0.218519	0.224074	0.2282	0.228625	0.224074	0.222222	0.201852	0.205556	0.203704	0.203738	0.22119	0.206704	0.209259	0.209647	0.207407	0.209647	0.178108	0.190741	0.187037	0.185185	0.2	0.2	0.224074	0.188889	0.204461	0.200743	0.200743	0.202602	0.210037	0.212963	0.212963	0.227778	0.22963	0.231481	0.233333	0.233333	0.22963	0.22449	0.209647	0.214815	0.233766	0.220779	0.220779	0.223881	0.219512
X64737/UK/918/67/UnitedKingdom/1967/UV_translation	0.206642	0.204797	0.206642	0.201107	0.211786	0.213628	0.236162	0.238447	0.208103	0.211786	0.186004	0.189687	0.191529	0.195167	0.195933	0.190741	0.202578	0.201107	0.191529	0.195572	0.173432	0.180479	0.176796	0.173112	0.189687	0.189687	0.206262	0.178637	0.190388	0.186691	0.186691	0.192237	0.195933	0.198148	0.18232	0.217311	0.220994	0.222836	0.219153	0.219153	0.209945	0.206642	0.190037	0.189687	0.217712	0.221402	0.210332	0.220779	0.214552
AF027509/CV-56b/USA/1991/GI-17_translation	0.222635	0.220779	0.222635	0.215213	0.192593	0.192593	0.220779	0.217472	0.177778	0.177778	0.174074	0.177778	0.177778	0.17757	0.184015	0.180633	0.168519	0.170686	0.177778	0.181818	0.191095	0.164815	0.161111	0.161111	0.166667	0.166667	0.187037	0.194444	0.215613	0.213755	0.213755	0.215613	0.219331	0.214153	0.177778	0.209259	0.209259	0.211111	0.211111	0.211111	0.181481	0.189239	0.183673	0.17963	0.191095	0.187384	0.205937	0.223881	0.221388
AF419315/CA/Machado/88/USA/1988/GI-17_translation	0.217069	0.215213	0.217069	0.209647	0.187037	0.187037	0.215213	0.215613	0.168519	0.17037	0.166667	0.17037	0.17037	0.170093	0.178439	0.16946	0.162963	0.165121	0.172222	0.176252	0.185529	0.161111	0.157407	0.157407	0.162963	0.162963	0.17963	0.185185	0.210037	0.208178	0.208178	0.210037	0.213755	0.208566	0.172222	0.203704	0.203704	0.205556	0.205556	0.205556	0.177778	0.181818	0.176252	0.172222	0.183673	0.179963	0.194805	0.218284	0.21576
FJ904714/Cal1995/USA/1995/GI-17_translation	0.217472	0.215613	0.217472	0.210037	0.189239	0.189239	0.217472	0.217877	0.168831	0.172542	0.163265	0.166976	0.165121	0.166667	0.180633	0.175373	0.166976	0.169145	0.174397	0.178439	0.187732	0.16141	0.157699	0.157699	0.165121	0.165121	0.181818	0.183673	0.212291	0.210428	0.210428	0.212291	0.216015	0.210821	0.174397	0.204082	0.204082	0.205937	0.205937	0.205937	0.178108	0.184015	0.17658	0.174397	0.187732	0.182156	0.198885	0.22243	0.219925
AF305595/PA/Wolgemuth/98/USA/1998/GI-17_translation	0.226345	0.22449	0.226345	0.218924	0.196296	0.194444	0.230056	0.230483	0.17963	0.2	0.196296	0.2	0.2	0.201869	0.208178	0.20298	0.188889	0.189239	0.187037	0.191095	0.194805	0.187037	0.185185	0.183333	0.192593	0.194444	0.2	0.203704	0.219331	0.217472	0.217472	0.217472	0.224907	0.225326	0.203704	0.22963	0.225926	0.227778	0.227778	0.227778	0.188889	0.207792	0.198516	0.198148	0.215213	0.202226	0.213358	0.223881	0.221388
AF419314/PA/171/99/USA/1999/GI-17_translation	0.217472	0.215613	0.217472	0.208178	0.187384	0.181818	0.234201	0.234637	0.174397	0.191095	0.187384	0.191095	0.189239	0.189139	0.193669	0.184701	0.183673	0.184015	0.185529	0.189591	0.187732	0.179963	0.176252	0.176252	0.183673	0.183673	0.202226	0.200371	0.210428	0.208566	0.208566	0.212291	0.216015	0.218284	0.189239	0.217069	0.217069	0.218924	0.220779	0.220779	0.179963	0.211896	0.198885	0.198516	0.215613	0.204461	0.210037	0.22243	0.219925
AF510656/AL/6609/98/USA/1998/GI-17_translation	0.18854	0.186691	0.18854	0.179298	0.169742	0.173432	0.214418	0.216667	0.158672	0.197417	0.201107	0.202952	0.202952	0.204842	0.201852	0.202226	0.193727	0.195933	0.197417	0.201479	0.203327	0.180812	0.177122	0.173432	0.182657	0.184502	0.201107	0.195572	0.216667	0.214815	0.214815	0.218519	0.222222	0.215213	0.201107	0.204797	0.204797	0.206642	0.206642	0.206642	0.180812	0.205176	0.197782	0.199262	0.212569	0.205176	0.197782	0.208178	0.205607
AF352831/BL-56/Mexico/1996/GI-3_translation	0.200743	0.198885	0.200743	0.215613	0.204082	0.209647	0.202602	0.20298	0.200371	0.226345	0.198516	0.19666	0.19666	0.198502	0.216015	0.20709	0.233766	0.234201	0.22449	0.228625	0.228625	0.218924	0.218924	0.217069	0.22449	0.226345	0.241187	0.200371	0.225326	0.221601	0.221601	0.225326	0.230912	0.242537	0.226345	0.230056	0.2282	0.230056	0.233766	0.233766	0.213358	0.256506	0.246753	0.248609	0.263941	0.252788	0.258364	0.254206	0.24812
AF520606/IA/10623/99/USA/1999/GI-3_translation	0.186691	0.184843	0.186691	0.201479	0.204797	0.214022	0.214418	0.212963	0.206642	0.199262	0.191882	0.193727	0.193727	0.189944	0.2	0.19295	0.206642	0.207024	0.195572	0.19963	0.175601	0.206642	0.204797	0.204797	0.217712	0.214022	0.212177	0.201107	0.203704	0.198148	0.198148	0.203704	0.209259	0.204082	0.210332	0.212177	0.215867	0.217712	0.223247	0.223247	0.195572	0.216266	0.203327	0.212177	0.22366	0.210721	0.210721	0.232342	0.229907
AY789947/PA/5344/98/USA/1998/GI-3_translation	0.19963	0.197782	0.19963	0.214418	0.201107	0.212177	0.207024	0.205556	0.199262	0.208487	0.202952	0.202952	0.206642	0.201117	0.207407	0.200371	0.212177	0.212569	0.201107	0.205176	0.182994	0.210332	0.208487	0.208487	0.219557	0.215867	0.215867	0.197417	0.203704	0.198148	0.198148	0.205556	0.207407	0.213358	0.221402	0.221402	0.225092	0.226937	0.232472	0.232472	0.197417	0.221811	0.205176	0.217712	0.229205	0.212569	0.219963	0.223048	0.220561
GQ229245/3381/06/Taiwan/2006/GI-3_translation	0.192237	0.190388	0.192237	0.212569	0.210332	0.214022	0.212569	0.214815	0.197417	0.212177	0.208487	0.208487	0.210332	0.208566	0.225926	0.217069	0.232472	0.232902	0.202952	0.207024	0.203327	0.219557	0.219557	0.215867	0.228782	0.228782	0.238007	0.212177	0.201852	0.196296	0.196296	0.201852	0.207407	0.233766	0.221402	0.219557	0.223247	0.225092	0.230627	0.230627	0.206642	0.255083	0.236599	0.249077	0.251386	0.247689	0.240296	0.232342	0.229907
L14069/Gray/USA/1960/GI-3_translation	0.192237	0.190388	0.192237	0.201479	0.202952	0.208487	0.210721	0.211111	0.190037	0.204797	0.201107	0.202952	0.202952	0.201117	0.211111	0.209647	0.226937	0.227357	0.201107	0.205176	0.194085	0.210332	0.212177	0.208487	0.219557	0.219557	0.225092	0.201107	0.194444	0.188889	0.188889	0.194444	0.2	0.222635	0.212177	0.212177	0.215867	0.217712	0.221402	0.221402	0.199262	0.245841	0.229205	0.239852	0.243993	0.238447	0.231054	0.226766	0.224299
L14070/JMK/USA/1964/GI-3_translation	0.179298	0.177449	0.179298	0.19963	0.201107	0.208487	0.201479	0.201852	0.191882	0.210332	0.199262	0.201107	0.202952	0.204842	0.214815	0.205937	0.226937	0.227357	0.195572	0.19963	0.190388	0.204797	0.206642	0.202952	0.217712	0.217712	0.225092	0.201107	0.190741	0.185185	0.185185	0.190741	0.196296	0.226345	0.214022	0.215867	0.219557	0.221402	0.225092	0.225092	0.197417	0.243993	0.227357	0.238007	0.242144	0.236599	0.227357	0.224907	0.22243
JQ964061/L165/USA/1965/GI-8_translation	0.177122	0.175277	0.177122	0.178967	0.197053	0.206262	0.201107	0.19963	0.208103	0.217311	0.206262	0.208103	0.208103	0.204461	0.219963	0.207407	0.226519	0.226937	0.21547	0.219557	0.195572	0.20442	0.200737	0.198895	0.20442	0.206262	0.222836	0.197053	0.207024	0.203327	0.203327	0.207024	0.210721	0.216667	0.219153	0.219153	0.219153	0.220994	0.224678	0.224678	0.217311	0.225092	0.219557	0.220994	0.238007	0.232472	0.219557	0.233766	0.227612
JQ964066/L613/USA/1965/GI-8_translation	0.180812	0.178967	0.180812	0.182657	0.202578	0.209945	0.201107	0.201479	0.21547	0.219153	0.20442	0.208103	0.206262	0.20632	0.22366	0.209259	0.232044	0.232472	0.21547	0.219557	0.195572	0.208103	0.20442	0.202578	0.209945	0.208103	0.226519	0.198895	0.203327	0.19963	0.19963	0.203327	0.208872	0.218519	0.220994	0.217311	0.217311	0.219153	0.224678	0.224678	0.217311	0.234317	0.226937	0.228361	0.245387	0.234317	0.221402	0.237477	0.231343
JQ964067/L718/USA/1966/GI-8_translation	0.173432	0.171587	0.173432	0.175277	0.195212	0.20442	0.197417	0.195933	0.206262	0.213628	0.200737	0.20442	0.202578	0.198885	0.216266	0.203704	0.226519	0.226937	0.211786	0.215867	0.191882	0.202578	0.198895	0.197053	0.208103	0.206262	0.220994	0.191529	0.201479	0.197782	0.197782	0.201479	0.207024	0.212963	0.217311	0.21547	0.21547	0.217311	0.220994	0.220994	0.21547	0.226937	0.221402	0.222836	0.238007	0.232472	0.215867	0.231911	0.225746
JQ964071/L919/USA/1966/GI-8_translation	0.173432	0.171587	0.173432	0.175277	0.195212	0.20442	0.197417	0.195933	0.206262	0.213628	0.200737	0.20442	0.202578	0.198885	0.216266	0.203704	0.226519	0.226937	0.211786	0.215867	0.191882	0.202578	0.198895	0.197053	0.208103	0.206262	0.220994	0.191529	0.201479	0.197782	0.197782	0.201479	0.207024	0.212963	0.217311	0.21547	0.21547	0.217311	0.220994	0.220994	0.21547	0.226937	0.221402	0.222836	0.238007	0.232472	0.215867	0.231911	0.225746
JQ964070/L905/USA/1966/GI-8_translation	0.175277	0.173432	0.175277	0.177122	0.197053	0.206262	0.199262	0.197782	0.208103	0.213628	0.202578	0.206262	0.20442	0.200743	0.218115	0.203704	0.228361	0.228782	0.211786	0.215867	0.191882	0.20442	0.200737	0.198895	0.208103	0.206262	0.220994	0.19337	0.19963	0.195933	0.195933	0.19963	0.205176	0.212963	0.219153	0.213628	0.21547	0.217311	0.220994	0.220994	0.21547	0.228782	0.221402	0.224678	0.239852	0.230627	0.217712	0.233766	0.227612
M99484/SE17/USA/1967/GI-8_translation	0.175277	0.173432	0.175277	0.177122	0.197053	0.206262	0.199262	0.197782	0.208103	0.217311	0.202578	0.206262	0.20442	0.200743	0.218115	0.209259	0.228361	0.228782	0.213628	0.217712	0.195572	0.20442	0.200737	0.198895	0.209945	0.208103	0.222836	0.191529	0.203327	0.19963	0.19963	0.203327	0.208872	0.214815	0.219153	0.217311	0.217311	0.219153	0.222836	0.222836	0.219153	0.228782	0.223247	0.224678	0.238007	0.232472	0.223247	0.233766	0.227612
AF520605/WI/5340/98/USA/1998/UV_translation	0.215213	0.213358	0.215213	0.207792	0.183333	0.194444	0.204082	0.200743	0.212963	0.218519	0.211111	0.212963	0.214815	0.214953	0.211896	0.219739	0.231481	0.230056	0.218519	0.222635	0.213358	0.205556	0.203704	0.201852	0.205556	0.207407	0.231481	0.201852	0.219331	0.215613	0.215613	0.22119	0.224907	0.234637	0.222222	0.238889	0.235185	0.237037	0.242593	0.242593	0.2	0.239332	0.222635	0.224074	0.246753	0.233766	0.22449	0.235075	0.230769
AF512342/AL/5361/00/USA/2000/UV_translation	0.198516	0.19666	0.198516	0.200371	0.188889	0.194444	0.207792	0.208178	0.192593	0.2	0.183333	0.188889	0.188889	0.190654	0.185874	0.18622	0.203704	0.204082	0.196296	0.200371	0.19666	0.181481	0.17963	0.17963	0.187037	0.185185	0.203704	0.198148	0.203704	0.2	0.2	0.205556	0.207407	0.225326	0.194444	0.194444	0.198148	0.2	0.198148	0.198148	0.194444	0.222635	0.211503	0.205556	0.2282	0.222635	0.2282	0.216418	0.210131
FN182277/NGA/324/2006/Nigeria/2006/GI-14_translation	0.231343	0.229478	0.231343	0.225746	0.206704	0.208566	0.229478	0.229907	0.219739	0.230912	0.206704	0.210428	0.212291	0.210526	0.207477	0.220974	0.225326	0.225746	0.214153	0.218284	0.214552	0.219739	0.216015	0.214153	0.227188	0.22905	0.227188	0.201117	0.2	0.201869	0.201869	0.207477	0.209346	0.216015	0.240223	0.223464	0.223464	0.225326	0.22905	0.22905	0.227188	0.240672	0.227612	0.232775	0.246269	0.253731	0.229478	0.230769	0.226415
MZ325296/D2326/3/13/CM_GI-14_translation	0.223048	0.22119	0.223048	0.223048	0.202226	0.209647	0.215213	0.213755	0.202226	0.215213	0.205937	0.207792	0.209647	0.202247	0.206704	0.208955	0.213358	0.213755	0.211503	0.215613	0.204461	0.191095	0.189239	0.189239	0.202226	0.204082	0.213358	0.200371	0.204842	0.201117	0.201117	0.204842	0.210428	0.210428	0.213358	0.220779	0.220779	0.222635	0.22449	0.22449	0.209647	0.204461	0.19145	0.19666	0.224907	0.226766	0.22119	0.213084	0.208647
MZ325297/D2326/4/13/CM_GI-14_translation	0.220779	0.218924	0.220779	0.220779	0.198148	0.205556	0.213358	0.211896	0.201852	0.214815	0.205556	0.207407	0.209259	0.201869	0.204461	0.208566	0.212963	0.213358	0.211111	0.215213	0.204082	0.190741	0.188889	0.188889	0.201852	0.203704	0.212963	0.196296	0.204461	0.200743	0.200743	0.204461	0.210037	0.211896	0.212963	0.22037	0.22037	0.222222	0.224074	0.224074	0.211111	0.204082	0.19295	0.196296	0.222635	0.226345	0.218924	0.208955	0.204503
X87238/B1648/Belgium/1984/GI-14_translation	0.220779	0.218924	0.220779	0.218924	0.198148	0.196296	0.220779	0.219331	0.201852	0.214815	0.201852	0.205556	0.203704	0.2	0.193309	0.199255	0.207407	0.207792	0.196296	0.200371	0.198516	0.185185	0.181481	0.181481	0.198148	0.198148	0.198148	0.194444	0.204461	0.200743	0.200743	0.204461	0.208178	0.208178	0.209259	0.218519	0.218519	0.22037	0.218519	0.218519	0.201852	0.205937	0.198516	0.198148	0.218924	0.222635	0.205937	0.201493	0.195122
AF218851/JF24/USA/1940s/UV_translation	0.203738	0.201869	0.203738	0.207477	0.214552	0.212687	0.226168	0.228464	0.208955	0.205224	0.20709	0.210821	0.208955	0.212806	0.209738	0.204503	0.208955	0.209346	0.190299	0.194393	0.181308	0.184701	0.18097	0.177239	0.188433	0.188433	0.205224	0.184701	0.196629	0.192884	0.192884	0.196629	0.200375	0.222015	0.199627	0.220149	0.222015	0.223881	0.216418	0.216418	0.195896	0.24486	0.231776	0.231343	0.241121	0.246729	0.233645	0.212406	0.20794
AF391154/N-M24/USA/1940s/UV_translation	0.196262	0.194393	0.196262	0.2	0.20709	0.205224	0.218692	0.220974	0.201493	0.197761	0.199627	0.203358	0.201493	0.205273	0.202247	0.20075	0.203358	0.203738	0.184701	0.188785	0.17757	0.179104	0.175373	0.171642	0.182836	0.182836	0.199627	0.177239	0.189139	0.185393	0.185393	0.189139	0.192884	0.216418	0.192164	0.212687	0.216418	0.218284	0.210821	0.210821	0.190299	0.237383	0.224299	0.223881	0.233645	0.239252	0.228037	0.208647	0.204159
AY561711/M41/USA/1941/GI-1_translation	0.228037	0.226168	0.228037	0.235514	0.233209	0.233209	0.24486	0.245318	0.240672	0.227612	0.216418	0.220149	0.222015	0.218456	0.213483	0.217636	0.218284	0.220561	0.188433	0.190654	0.179439	0.19403	0.190299	0.190299	0.195896	0.197761	0.225746	0.210821	0.205993	0.205993	0.205993	0.21161	0.213483	0.238806	0.225746	0.233209	0.233209	0.235075	0.235075	0.235075	0.220149	0.242991	0.229907	0.229478	0.237383	0.250467	0.259813	0.229323	0.224953
M95169/Beaudette/USA/1937/GI-1_translation	0.214953	0.213084	0.214953	0.22243	0.216418	0.216418	0.235514	0.235955	0.227612	0.222015	0.20709	0.208955	0.210821	0.205273	0.194757	0.206379	0.205224	0.207477	0.18097	0.183178	0.166355	0.186567	0.182836	0.182836	0.188433	0.190299	0.212687	0.199627	0.198502	0.198502	0.198502	0.202247	0.205993	0.225746	0.214552	0.227612	0.227612	0.229478	0.223881	0.223881	0.20709	0.226168	0.207477	0.216418	0.224299	0.235514	0.24486	0.221805	0.217391
FJ888351/H120/TheNetherlands/1960/GI-1_translation	0.22243	0.220561	0.22243	0.229907	0.225746	0.225746	0.241121	0.241573	0.233209	0.218284	0.214552	0.218284	0.218284	0.212806	0.20412	0.212008	0.208955	0.211215	0.184701	0.186916	0.166355	0.188433	0.184701	0.184701	0.190299	0.192164	0.216418	0.199627	0.198502	0.198502	0.198502	0.20412	0.205993	0.229478	0.222015	0.222015	0.222015	0.223881	0.220149	0.220149	0.208955	0.239252	0.220561	0.225746	0.229907	0.246729	0.252336	0.219925	0.215501
KJ200289/ckZA/6743b/11/SouthAfrica/2011/GI-1_translation	0.223684	0.221805	0.223684	0.231203	0.228893	0.228893	0.240602	0.242938	0.236398	0.219512	0.21576	0.217636	0.217636	0.214689	0.208255	0.214286	0.210131	0.212406	0.185741	0.18797	0.170732	0.19137	0.187617	0.187617	0.19137	0.193246	0.217636	0.202627	0.199623	0.199623	0.199623	0.205273	0.207156	0.230769	0.225141	0.223265	0.223265	0.225141	0.219512	0.219512	0.212008	0.24015	0.223684	0.227017	0.234522	0.247655	0.257036	0.221805	0.217391
KF809793/IBV438/India/2012/GI-1_translation	0.248598	0.246729	0.248598	0.254206	0.25	0.25	0.265421	0.265918	0.259328	0.240672	0.238806	0.242537	0.242537	0.233522	0.230337	0.234522	0.235075	0.237383	0.20709	0.209346	0.194393	0.214552	0.210821	0.210821	0.212687	0.214552	0.238806	0.222015	0.222846	0.222846	0.222846	0.228464	0.230337	0.251866	0.246269	0.248134	0.248134	0.25	0.246269	0.246269	0.235075	0.257944	0.242991	0.246269	0.254206	0.269159	0.276636	0.233083	0.224953
KF411040/CK/CH/LLN/111169/China/2011/GI-1_translation	0.214286	0.212406	0.214286	0.223684	0.219512	0.217636	0.236842	0.237288	0.227017	0.217636	0.213884	0.217636	0.210131	0.212121	0.207156	0.201887	0.204503	0.204887	0.181989	0.18609	0.174812	0.183865	0.180113	0.178236	0.185741	0.187617	0.206379	0.206379	0.195857	0.19774	0.19774	0.201507	0.20339	0.219512	0.202627	0.227017	0.227017	0.228893	0.219512	0.219512	0.206379	0.229323	0.216165	0.219512	0.227444	0.231203	0.234962	0.223062	0.218631
AY606320/TP/64/Taiwan/1964/GI-7_translation	0.227612	0.225746	0.227612	0.227612	0.216015	0.223464	0.240672	0.242991	0.22905	0.241636	0.221601	0.223464	0.221601	0.218045	0.229907	0.228464	0.227188	0.229478	0.223464	0.227612	0.197761	0.201117	0.197393	0.195531	0.208566	0.208566	0.221601	0.20298	0.224299	0.224299	0.224299	0.229907	0.231776	0.238361	0.223464	0.232775	0.232775	0.232775	0.234637	0.234637	0.225326	0.235075	0.225746	0.223464	0.222015	0.231343	0.235075	0.236398	0.230189
AY606322/T07/02/Taiwan/2002/GI-7_translation	0.229478	0.227612	0.225746	0.23694	0.240223	0.238361	0.248134	0.250467	0.243948	0.242086	0.227188	0.22905	0.225326	0.229323	0.237383	0.224719	0.221601	0.225746	0.219739	0.223881	0.186567	0.199255	0.195531	0.193669	0.212291	0.212291	0.217877	0.214153	0.226168	0.22243	0.22243	0.226168	0.229907	0.234637	0.227188	0.234637	0.230912	0.232775	0.240223	0.240223	0.22905	0.246269	0.238806	0.232775	0.244403	0.231343	0.227612	0.234522	0.228302
JQ739299/ck/CH/LHLJ/110664/China/2011/GI-7_translation	0.225746	0.223881	0.225746	0.223881	0.232775	0.227188	0.242537	0.24486	0.230912	0.221601	0.225326	0.223464	0.225326	0.227444	0.220561	0.220974	0.208566	0.208955	0.20298	0.20709	0.175373	0.178771	0.175047	0.173184	0.188082	0.188082	0.204842	0.199255	0.211215	0.207477	0.207477	0.211215	0.214953	0.221601	0.210428	0.223464	0.223464	0.225326	0.227188	0.227188	0.221601	0.23694	0.227612	0.221601	0.23694	0.229478	0.235075	0.227017	0.220755
JQ764816/GX-G/China/1988/GI-7_translation	0.203358	0.201493	0.203358	0.20709	0.223464	0.216015	0.233209	0.235514	0.221601	0.223464	0.214153	0.214153	0.212291	0.216165	0.220561	0.217228	0.208566	0.210821	0.195531	0.199627	0.177239	0.162011	0.158287	0.156425	0.175047	0.175047	0.199255	0.193669	0.207477	0.209346	0.209346	0.211215	0.214953	0.221601	0.206704	0.227188	0.227188	0.22905	0.227188	0.227188	0.22905	0.233209	0.223881	0.219739	0.229478	0.216418	0.233209	0.225141	0.218868
GQ229232/3382/06/Taiwan/2006/GI-7_translation	0.22905	0.227188	0.225326	0.236499	0.228625	0.226766	0.243948	0.248134	0.234201	0.232342	0.219331	0.22119	0.217472	0.217636	0.220149	0.228037	0.219331	0.221601	0.208178	0.212291	0.189944	0.202602	0.198885	0.197026	0.204461	0.204461	0.226766	0.197026	0.218284	0.218284	0.218284	0.222015	0.227612	0.234201	0.226766	0.228625	0.224907	0.226766	0.230483	0.230483	0.219331	0.256983	0.243948	0.243494	0.247672	0.238361	0.22905	0.23221	0.225989
KC478591/SC1203/China/2012/GI-7_translation	0.221601	0.219739	0.221601	0.227188	0.219331	0.223048	0.238361	0.238806	0.232342	0.234201	0.228625	0.228625	0.228625	0.232645	0.225746	0.228037	0.219331	0.219739	0.217472	0.221601	0.197393	0.197026	0.193309	0.19145	0.200743	0.202602	0.215613	0.213755	0.223881	0.223881	0.223881	0.231343	0.233209	0.236059	0.232342	0.237918	0.237918	0.239777	0.243494	0.243494	0.223048	0.251397	0.242086	0.239777	0.243948	0.234637	0.238361	0.230337	0.224105
GQ906705/THA001/Thailand/1998/UV_translation	0.221601	0.219739	0.221601	0.227188	0.224907	0.224907	0.251397	0.251866	0.224907	0.22119	0.223048	0.223048	0.22119	0.221388	0.218284	0.216822	0.217472	0.216015	0.197026	0.201117	0.182495	0.187732	0.184015	0.180297	0.195167	0.195167	0.210037	0.211896	0.214552	0.214552	0.214552	0.220149	0.223881	0.232342	0.217472	0.226766	0.228625	0.230483	0.228625	0.228625	0.228625	0.251397	0.234637	0.232342	0.24581	0.251397	0.236499	0.226592	0.222222
EU637854/CK/CH/LSD/05I/China/2005/UV_translation	0.251866	0.25	0.251866	0.251866	0.247672	0.24581	0.261194	0.261682	0.24581	0.243948	0.238361	0.240223	0.238361	0.236842	0.24486	0.23221	0.238361	0.240672	0.22905	0.233209	0.203358	0.201117	0.197393	0.197393	0.206704	0.206704	0.22905	0.225326	0.229907	0.231776	0.231776	0.235514	0.237383	0.243948	0.22905	0.236499	0.236499	0.238361	0.238361	0.238361	0.247672	0.246269	0.231343	0.232775	0.244403	0.251866	0.255597	0.238274	0.232075
EU589323/DLD/Thailand/UV_translation	0.268657	0.266791	0.268657	0.268657	0.247672	0.247672	0.276119	0.278505	0.260708	0.240223	0.242086	0.24581	0.242086	0.240602	0.241121	0.235955	0.238361	0.240672	0.227188	0.227612	0.212687	0.227188	0.223464	0.223464	0.230912	0.230912	0.251397	0.24581	0.24486	0.24486	0.24486	0.246729	0.254206	0.26257	0.240223	0.24581	0.243948	0.24581	0.24581	0.24581	0.253259	0.244403	0.235075	0.230912	0.242537	0.251866	0.25	0.255159	0.250943
EU086600/MH5365/95/Malaysia/1995/UV_translation	0.256983	0.255121	0.256983	0.258845	0.236059	0.234201	0.271881	0.272388	0.237918	0.245353	0.243494	0.245353	0.243494	0.242026	0.244403	0.250467	0.241636	0.240223	0.230483	0.234637	0.225326	0.219331	0.217472	0.217472	0.232342	0.228625	0.241636	0.243494	0.253731	0.255597	0.255597	0.255597	0.26306	0.252788	0.237918	0.234201	0.234201	0.236059	0.236059	0.236059	0.243494	0.271881	0.256983	0.262082	0.264432	0.277467	0.26257	0.250936	0.246704
EU694402/DMV/5642/06/USA/2006/GI-25_translation	0.26454	0.262664	0.26454	0.266417	0.264045	0.271536	0.275797	0.278195	0.249064	0.252809	0.2397	0.243446	0.2397	0.236842	0.241573	0.249531	0.249064	0.251407	0.243446	0.247655	0.219101	0.235955	0.234082	0.23221	0.241573	0.243446	0.250936	0.235955	0.244361	0.244361	0.244361	0.24812	0.25188	0.2603	0.249064	0.249064	0.252809	0.254682	0.252809	0.252809	0.262172	0.256554	0.250936	0.249064	0.243446	0.262172	0.241573	0.26454	0.258491
KP085595/GA/12274/2012/USA/2012/GI-25_translation	0.245779	0.243902	0.245779	0.247655	0.2603	0.265918	0.272045	0.274436	0.250936	0.252809	0.237828	0.241573	0.237828	0.234962	0.2397	0.245779	0.241573	0.243902	0.2397	0.243902	0.213483	0.228464	0.226592	0.224719	0.234082	0.235955	0.243446	0.234082	0.236842	0.236842	0.236842	0.240602	0.244361	0.256554	0.237828	0.237828	0.241573	0.243446	0.241573	0.241573	0.250936	0.258427	0.254682	0.247191	0.245318	0.262172	0.245318	0.255159	0.249057
KP085597/GA/13485/2013/USA/2013/GI-25_translation	0.264045	0.262172	0.264045	0.265918	0.256075	0.265421	0.275281	0.277674	0.248598	0.256075	0.231776	0.235514	0.228037	0.229323	0.235514	0.245318	0.239252	0.241573	0.237383	0.241573	0.214953	0.228037	0.226168	0.224299	0.229907	0.231776	0.237383	0.235514	0.24015	0.24015	0.24015	0.243902	0.247655	0.263551	0.246729	0.235514	0.241121	0.242991	0.24486	0.24486	0.257944	0.263551	0.256075	0.252336	0.246729	0.259813	0.252336	0.260788	0.254717
EU925393/CA/1737/04/USA/2004/GI-25_translation	0.26257	0.260708	0.26257	0.264432	0.249071	0.254647	0.264432	0.266791	0.254647	0.245353	0.243494	0.247212	0.243494	0.242026	0.25	0.254206	0.249071	0.253259	0.236059	0.238361	0.206704	0.236059	0.234201	0.232342	0.241636	0.241636	0.247212	0.230483	0.242537	0.242537	0.242537	0.246269	0.25	0.263941	0.245353	0.247212	0.250929	0.252788	0.249071	0.249071	0.247212	0.258845	0.251397	0.254647	0.253259	0.26257	0.256983	0.2603	0.254237
JN160805/GA/60173/2007/USA/2007/GI-25_translation	0.242537	0.240672	0.242537	0.244403	0.247672	0.247672	0.264925	0.26729	0.251397	0.242086	0.223464	0.225326	0.223464	0.221805	0.233645	0.237828	0.230912	0.233209	0.221601	0.225746	0.197761	0.217877	0.216015	0.214153	0.223464	0.223464	0.234637	0.225326	0.220561	0.22243	0.22243	0.224299	0.228037	0.243948	0.234637	0.236499	0.240223	0.242086	0.238361	0.238361	0.24581	0.253731	0.243948	0.251397	0.251866	0.240672	0.248134	0.257036	0.250943
KM660636/GA/10216/2010/USA/2010/GI-25_translation	0.304511	0.302632	0.304511	0.31015	0.309568	0.309568	0.330827	0.333333	0.315197	0.309568	0.292683	0.296435	0.292683	0.290566	0.294559	0.285714	0.296435	0.298872	0.26454	0.268797	0.257036	0.272045	0.270169	0.268293	0.277674	0.27955	0.290807	0.285178	0.288136	0.290019	0.290019	0.291902	0.295669	0.298311	0.294559	0.30394	0.305816	0.307692	0.305816	0.305816	0.305816	0.313321	0.300188	0.302064	0.288931	0.307692	0.292683	0.308851	0.301136
AF193423/QXIBV/China/1999/GI-19_translation	0.243948	0.242086	0.243948	0.240223	0.232342	0.234201	0.255121	0.257463	0.249071	0.249071	0.239777	0.241636	0.237918	0.242026	0.240672	0.252336	0.239777	0.242086	0.236059	0.236499	0.221601	0.232342	0.228625	0.228625	0.241636	0.243494	0.250929	0.228625	0.23694	0.23694	0.23694	0.238806	0.244403	0.245353	0.247212	0.232342	0.232342	0.234201	0.232342	0.232342	0.252788	0.260708	0.251397	0.243494	0.249534	0.271881	0.251397	0.2397	0.233522
AY043312/A2/China/1996/GI-19_translation	0.247672	0.24581	0.247672	0.243948	0.232342	0.237918	0.258845	0.261194	0.249071	0.247212	0.237918	0.239777	0.236059	0.24015	0.238806	0.252336	0.232342	0.234637	0.232342	0.234637	0.225326	0.234201	0.230483	0.230483	0.243494	0.245353	0.249071	0.226766	0.240672	0.240672	0.240672	0.244403	0.248134	0.249071	0.249071	0.232342	0.232342	0.234201	0.234201	0.234201	0.252788	0.26257	0.251397	0.243494	0.247672	0.268156	0.251397	0.2397	0.233522
GQ258308/CK/CH/LDL/08III/China/2008/GI-19_translation	0.238361	0.236499	0.238361	0.236499	0.224907	0.230483	0.251397	0.251866	0.249071	0.249071	0.237918	0.237918	0.236059	0.24015	0.240672	0.256075	0.232342	0.234637	0.236059	0.238361	0.219739	0.232342	0.228625	0.228625	0.241636	0.243494	0.249071	0.226766	0.235075	0.235075	0.235075	0.238806	0.242537	0.241636	0.245353	0.224907	0.224907	0.226766	0.228625	0.228625	0.250929	0.260708	0.249534	0.243494	0.249534	0.266294	0.255121	0.2397	0.233522
DQ400359/IS/1201/Israel/2004/GI-19_translation	0.24581	0.243948	0.24581	0.243948	0.234201	0.239777	0.247672	0.25	0.249071	0.249071	0.239777	0.241636	0.237918	0.242026	0.246269	0.252336	0.241636	0.243948	0.230483	0.232775	0.225326	0.232342	0.228625	0.228625	0.245353	0.247212	0.250929	0.224907	0.238806	0.238806	0.238806	0.242537	0.246269	0.245353	0.250929	0.236059	0.236059	0.237918	0.236059	0.236059	0.249071	0.256983	0.247672	0.249071	0.251397	0.264432	0.249534	0.241573	0.235405
F079115/NL/L-1449K/04/TheNetherlands/2004/GI-19_translation	0.243948	0.242086	0.243948	0.240223	0.234201	0.237918	0.251397	0.253731	0.245353	0.249071	0.237918	0.239777	0.236059	0.24015	0.242537	0.250467	0.236059	0.238361	0.230483	0.232775	0.221601	0.232342	0.228625	0.228625	0.241636	0.243494	0.247212	0.223048	0.23694	0.23694	0.23694	0.240672	0.244403	0.243494	0.249071	0.232342	0.232342	0.234201	0.232342	0.232342	0.249071	0.256983	0.247672	0.245353	0.247672	0.264432	0.249534	0.235955	0.229755
KC577395/58HeN-93II/China/1993/GI-19_translation	0.247672	0.24581	0.247672	0.243948	0.232342	0.237918	0.256983	0.259328	0.250929	0.249071	0.241636	0.243494	0.239777	0.243902	0.240672	0.257944	0.234201	0.236499	0.236059	0.238361	0.227188	0.234201	0.230483	0.230483	0.243494	0.245353	0.249071	0.232342	0.238806	0.240672	0.240672	0.246269	0.246269	0.249071	0.249071	0.234201	0.234201	0.236059	0.236059	0.236059	0.250929	0.268156	0.260708	0.254647	0.253259	0.275605	0.249534	0.245318	0.239171
KX302867/ck/CH/LJL/150430_translation	0.255121	0.253259	0.255121	0.255121	0.239777	0.245353	0.24581	0.248134	0.254647	0.250929	0.241636	0.243494	0.239777	0.242026	0.23694	0.24486	0.245353	0.247672	0.243494	0.24581	0.240223	0.236059	0.232342	0.232342	0.245353	0.247212	0.254647	0.213755	0.23694	0.23694	0.23694	0.242537	0.246269	0.245353	0.250929	0.241636	0.237918	0.239777	0.241636	0.241636	0.254647	0.26257	0.251397	0.245353	0.266294	0.266294	0.260708	0.250936	0.244821
JX291989/GX-NN-13/China/GI-28/2011_translation	0.252336	0.250467	0.252336	0.246729	0.248134	0.25	0.271028	0.271536	0.255597	0.246269	0.242537	0.246269	0.240672	0.244821	0.237828	0.247655	0.232775	0.235075	0.231343	0.233645	0.214953	0.222015	0.218284	0.218284	0.223881	0.225746	0.247672	0.223881	0.247191	0.247191	0.247191	0.252809	0.254682	0.257463	0.24581	0.242086	0.240223	0.242086	0.242086	0.242086	0.23694	0.250467	0.240672	0.23694	0.239252	0.257944	0.24486	0.25	0.247637
KC692317/CK/CH/GX/NN1111/China/GI-28/2011_translation	0.251397	0.249534	0.251397	0.24581	0.249071	0.249071	0.270019	0.268657	0.256506	0.254647	0.237918	0.241636	0.239777	0.24015	0.23694	0.252336	0.2282	0.230483	0.230483	0.232775	0.217877	0.226766	0.223048	0.223048	0.228625	0.230483	0.250464	0.228625	0.251866	0.251866	0.251866	0.255597	0.261194	0.262082	0.250929	0.245353	0.243494	0.245353	0.247212	0.247212	0.237918	0.255121	0.243948	0.239777	0.240223	0.258845	0.24581	0.252809	0.250471
KX640829/ck/CH/LGX/111119/GI-28/2011_translation	0.251397	0.249534	0.251397	0.24581	0.250929	0.250929	0.270019	0.268657	0.258364	0.252788	0.236059	0.239777	0.237918	0.238274	0.235075	0.246729	0.22449	0.226766	0.226766	0.22905	0.214153	0.223048	0.219331	0.219331	0.224907	0.226766	0.244898	0.226766	0.246269	0.246269	0.246269	0.251866	0.255597	0.262082	0.245353	0.247212	0.245353	0.247212	0.245353	0.245353	0.237918	0.24581	0.238361	0.230483	0.234637	0.253259	0.238361	0.249064	0.246704
DQ167147/CK/CH/LSC/99I/China/1999/GI-22_translation	0.228893	0.227017	0.228893	0.227017	0.230337	0.241573	0.245779	0.24812	0.237828	0.224719	0.220974	0.222846	0.222846	0.223062	0.223684	0.224105	0.217228	0.219512	0.220974	0.225141	0.193246	0.20412	0.200375	0.198502	0.205993	0.20412	0.21161	0.215356	0.23221	0.228464	0.228464	0.23221	0.235955	0.243446	0.230337	0.226592	0.226592	0.228464	0.228464	0.228464	0.21161	0.232645	0.223265	0.219101	0.227017	0.24015	0.223265	0.237736	0.235294
GQ265940/HN08/China/2008/GI-22_translation	0.228893	0.227017	0.228893	0.223265	0.226592	0.2397	0.245779	0.246241	0.237828	0.224719	0.220974	0.222846	0.222846	0.223062	0.223684	0.224105	0.220974	0.223265	0.222846	0.227017	0.196998	0.205993	0.202247	0.200375	0.207865	0.20412	0.21161	0.215356	0.234082	0.230337	0.230337	0.234082	0.237828	0.243446	0.23221	0.23221	0.23221	0.234082	0.234082	0.234082	0.215356	0.234522	0.225141	0.220974	0.228893	0.242026	0.223265	0.237736	0.235294
DQ288927/SAIBK/China/2007/GI-22_translation	0.226592	0.224719	0.226592	0.224719	0.233645	0.24486	0.249064	0.249531	0.235514	0.224299	0.218692	0.220561	0.220561	0.220755	0.221388	0.225564	0.218692	0.220974	0.216822	0.220974	0.192884	0.2	0.196262	0.194393	0.2	0.2	0.213084	0.211215	0.226168	0.22243	0.22243	0.226168	0.229907	0.246729	0.229907	0.22243	0.22243	0.224299	0.224299	0.224299	0.213084	0.230337	0.219101	0.214953	0.224719	0.235955	0.222846	0.239171	0.234848
KC577397/66GD-98VI/China/1998/GI-22_translation	0.232645	0.230769	0.232645	0.230769	0.235955	0.226592	0.258912	0.261278	0.220974	0.214953	0.219101	0.219101	0.219101	0.219282	0.218045	0.210923	0.207865	0.210131	0.202247	0.206379	0.19137	0.187266	0.183521	0.181648	0.189139	0.187266	0.207865	0.217228	0.205993	0.202247	0.202247	0.20412	0.207865	0.215356	0.209738	0.226592	0.226592	0.228464	0.224719	0.224719	0.219101	0.253283	0.251407	0.2397	0.243902	0.238274	0.234522	0.232075	0.225806
KY407556/gammaCoV/ck/China/I0114/14/GI-29/2014_translation	0.235955	0.234082	0.235955	0.23221	0.241121	0.241121	0.265918	0.266417	0.24486	0.233645	0.228037	0.229907	0.226168	0.230189	0.225141	0.221805	0.224299	0.226592	0.213084	0.217228	0.189139	0.209346	0.205607	0.203738	0.213084	0.211215	0.220561	0.209346	0.226168	0.226168	0.226168	0.231776	0.233645	0.254206	0.226168	0.231776	0.231776	0.233645	0.231776	0.231776	0.242991	0.245318	0.235955	0.231776	0.245318	0.241573	0.2397	0.229755	0.223485
KY407558/gammaCoV/ck/China/I0118/14/GI-29/2014_translation	0.237828	0.235955	0.237828	0.234082	0.241121	0.241121	0.265918	0.266417	0.24486	0.233645	0.229907	0.231776	0.228037	0.232075	0.227017	0.221805	0.228037	0.230337	0.216822	0.220974	0.192884	0.209346	0.205607	0.203738	0.213084	0.211215	0.220561	0.209346	0.226168	0.226168	0.226168	0.231776	0.233645	0.256075	0.228037	0.235514	0.235514	0.237383	0.235514	0.235514	0.246729	0.247191	0.237828	0.233645	0.249064	0.243446	0.2397	0.231638	0.225379
KY407557/gammaCoV/ck/China/I0111/14/GI-29/2014_translation	0.265918	0.264045	0.265918	0.262172	0.26729	0.26729	0.290262	0.290807	0.26729	0.257944	0.257944	0.259813	0.256075	0.260377	0.251407	0.25188	0.256075	0.258427	0.24486	0.249064	0.219101	0.241121	0.237383	0.235514	0.242991	0.241121	0.242991	0.237383	0.256075	0.256075	0.256075	0.261682	0.263551	0.280374	0.256075	0.256075	0.254206	0.256075	0.256075	0.256075	0.272897	0.277154	0.265918	0.26729	0.275281	0.26779	0.2603	0.259887	0.253788
HQ018890/CK/CH/JX/JA09-1/China/2009/GI-22_translation	0.247191	0.245318	0.247191	0.247191	0.252336	0.250467	0.26779	0.270169	0.229907	0.242991	0.229907	0.231776	0.226168	0.232075	0.227017	0.221805	0.229907	0.23221	0.229907	0.234082	0.209738	0.220561	0.216822	0.214953	0.22243	0.22243	0.237383	0.242991	0.211215	0.213084	0.213084	0.216822	0.218692	0.226168	0.216822	0.233645	0.233645	0.235514	0.233645	0.233645	0.241121	0.256554	0.247191	0.246729	0.249064	0.254682	0.250936	0.244821	0.24053
KC577382/40GDGZ-97I/China/1997/GI-22_translation	0.237828	0.235955	0.237828	0.241573	0.24486	0.235514	0.262172	0.262664	0.231776	0.233645	0.214953	0.216822	0.211215	0.216981	0.212008	0.214286	0.224299	0.226592	0.214953	0.219101	0.207865	0.2	0.196262	0.194393	0.2	0.2	0.224299	0.22243	0.211215	0.213084	0.213084	0.216822	0.218692	0.235514	0.216822	0.226168	0.226168	0.228037	0.229907	0.229907	0.224299	0.254682	0.2397	0.237383	0.245318	0.252809	0.234082	0.239171	0.232955
JQ764815/GX-C/China/1985/UV_translation	0.24015	0.238274	0.24015	0.234522	0.234082	0.2397	0.255159	0.253759	0.237828	0.222846	0.228464	0.23221	0.230337	0.236295	0.229323	0.229755	0.228464	0.230769	0.213483	0.217636	0.202627	0.209738	0.205993	0.205993	0.213483	0.213483	0.234082	0.224719	0.217228	0.213483	0.213483	0.219101	0.220974	0.228464	0.220974	0.220974	0.220974	0.222846	0.219101	0.219101	0.235955	0.251407	0.247655	0.235955	0.247655	0.251407	0.24015	0.226415	0.220114
AY427819/AvianIBV-X/China/UV_translation	0.258427	0.256554	0.258427	0.258427	0.248598	0.250467	0.258427	0.257036	0.259813	0.248598	0.237383	0.237383	0.237383	0.241509	0.242026	0.255639	0.235514	0.234082	0.233645	0.235955	0.2397	0.235514	0.231776	0.229907	0.239252	0.237383	0.257944	0.250467	0.239252	0.239252	0.239252	0.241121	0.246729	0.246729	0.250467	0.259813	0.259813	0.261682	0.257944	0.257944	0.252336	0.264045	0.256554	0.252336	0.264045	0.2603	0.258427	0.259887	0.255682
KM213963/XDC-2/China/2013/UV_translation	0.259398	0.257519	0.259398	0.259398	0.249531	0.251407	0.259398	0.258004	0.258912	0.249531	0.238274	0.238274	0.238274	0.241509	0.242026	0.255639	0.232645	0.231203	0.234522	0.236842	0.24015	0.236398	0.232645	0.230769	0.24015	0.238274	0.258912	0.251407	0.24015	0.24015	0.24015	0.242026	0.247655	0.245779	0.251407	0.260788	0.260788	0.262664	0.258912	0.258912	0.253283	0.26454	0.257519	0.253283	0.262664	0.260788	0.258912	0.259887	0.255682
KF757447/V13/India/1998/GI-24_translation	0.268775	0.266798	0.268775	0.266798	0.274162	0.280079	0.298419	0.30099	0.266272	0.262327	0.274162	0.274162	0.274162	0.275248	0.270217	0.26087	0.252465	0.254438	0.240631	0.243083	0.230769	0.238659	0.234714	0.234714	0.246548	0.248521	0.262327	0.254438	0.263366	0.259406	0.259406	0.263366	0.269307	0.272189	0.274162	0.278107	0.278107	0.280079	0.274162	0.274162	0.272189	0.29783	0.288538	0.282051	0.289941	0.293886	0.280079	0.2643	0.262327
KF757450/V24/India/2007/GI-24_translation	0.232143	0.230159	0.232143	0.230159	0.233663	0.239604	0.257937	0.260437	0.219802	0.223762	0.235644	0.237624	0.235644	0.238569	0.231683	0.222222	0.215842	0.217822	0.20396	0.206349	0.184158	0.20396	0.20198	0.2	0.213861	0.215842	0.225743	0.2	0.214712	0.210736	0.210736	0.2167	0.220676	0.239604	0.243564	0.251485	0.251485	0.253465	0.251485	0.251485	0.217822	0.259406	0.243564	0.245545	0.259406	0.255446	0.239604	0.219802	0.217822
KF757451/V25/India/2004/GI-24_translation	0.251397	0.249534	0.251397	0.255121	0.236059	0.247212	0.264432	0.264925	0.239777	0.236059	0.247212	0.250929	0.245353	0.251407	0.240672	0.242991	0.236059	0.236499	0.230483	0.232775	0.217877	0.223048	0.219331	0.217472	0.232342	0.234201	0.239777	0.228625	0.231343	0.227612	0.227612	0.233209	0.23694	0.250929	0.256506	0.256506	0.256506	0.258364	0.258364	0.258364	0.232342	0.275605	0.26257	0.258364	0.266294	0.271881	0.249534	0.247191	0.242938
KF809791/IBV422/India/2012/GI-24_translation	0.238806	0.23694	0.238806	0.238806	0.240223	0.240223	0.251866	0.256075	0.221601	0.234637	0.238361	0.240223	0.234637	0.238722	0.235514	0.226592	0.216015	0.218284	0.217877	0.222015	0.199627	0.206704	0.20298	0.201117	0.212291	0.214153	0.22905	0.223464	0.211215	0.207477	0.207477	0.213084	0.216822	0.234637	0.234637	0.249534	0.249534	0.251397	0.24581	0.24581	0.230912	0.255597	0.240672	0.238361	0.244403	0.266791	0.227612	0.225141	0.222642
KF809796/IBV506/India/2013/GI-24_translation	0.248134	0.246269	0.248134	0.248134	0.234637	0.236499	0.251866	0.256075	0.214153	0.234637	0.236499	0.238361	0.234637	0.238722	0.229907	0.241573	0.214153	0.216418	0.219739	0.223881	0.20709	0.206704	0.20298	0.201117	0.214153	0.216015	0.221601	0.210428	0.218692	0.214953	0.214953	0.220561	0.224299	0.240223	0.238361	0.247672	0.247672	0.249534	0.247672	0.247672	0.227188	0.248134	0.231343	0.227188	0.23694	0.255597	0.222015	0.225141	0.222642
KF809795/IBV470/India/2013/GI-24_translation	0.28785	0.285981	0.28785	0.28785	0.283582	0.289179	0.300935	0.305243	0.272388	0.281716	0.277985	0.279851	0.274254	0.278719	0.279026	0.275797	0.264925	0.26729	0.274254	0.278505	0.256075	0.257463	0.253731	0.251866	0.259328	0.26306	0.272388	0.268657	0.258427	0.254682	0.254682	0.2603	0.264045	0.279851	0.279851	0.287313	0.287313	0.289179	0.287313	0.287313	0.279851	0.295327	0.282243	0.277985	0.276636	0.308411	0.265421	0.272556	0.272212
AF218852/JF39/USA/1940s/UV_translation	0.232902	0.231054	0.232902	0.23475	0.230627	0.234317	0.243993	0.244444	0.232472	0.217712	0.226937	0.230627	0.226937	0.22905	0.224074	0.211503	0.215867	0.218115	0.215867	0.219963	0.195933	0.217712	0.214022	0.212177	0.219557	0.221402	0.226937	0.212177	0.209259	0.209259	0.209259	0.212963	0.216667	0.226345	0.232472	0.256458	0.260148	0.261993	0.256458	0.256458	0.212177	0.256932	0.245387	0.245387	0.255083	0.251386	0.242144	0.243494	0.239252
AF391157/N-M39/USA/1940s/UV_translation	0.216266	0.214418	0.216266	0.218115	0.215867	0.219557	0.232902	0.233333	0.214022	0.199262	0.206642	0.210332	0.206642	0.208566	0.203704	0.194805	0.202952	0.205176	0.199262	0.203327	0.177449	0.197417	0.193727	0.191882	0.199262	0.201107	0.206642	0.193727	0.192593	0.190741	0.190741	0.194444	0.198148	0.205937	0.212177	0.236162	0.239852	0.241697	0.236162	0.236162	0.193727	0.236599	0.225092	0.223247	0.236599	0.231054	0.221811	0.223048	0.218692
DQ070840/SDW/China/2004-2006/GI-2_translation	0.2282	0.226345	0.2282	0.22449	0.225926	0.225926	0.22449	0.224907	0.212963	0.225926	0.207407	0.211111	0.205556	0.205607	0.219331	0.219739	0.224074	0.226345	0.209259	0.213358	0.19666	0.209259	0.205556	0.203704	0.211111	0.211111	0.222222	0.201852	0.200743	0.197026	0.197026	0.202602	0.20632	0.225326	0.205556	0.218519	0.222222	0.224074	0.231481	0.231481	0.231481	0.246753	0.239332	0.231481	0.246753	0.250464	0.243043	0.233209	0.225141
GQ844988/Guangzhou-06/China/2006/GI-2_translation	0.222846	0.220974	0.222846	0.220974	0.218692	0.220561	0.213483	0.213884	0.209346	0.224299	0.205607	0.209346	0.205607	0.20566	0.217636	0.212406	0.220561	0.222846	0.203738	0.207865	0.191011	0.205607	0.201869	0.2	0.209346	0.209346	0.216822	0.2	0.2	0.196262	0.196262	0.201869	0.205607	0.218692	0.205607	0.218692	0.22243	0.224299	0.231776	0.231776	0.231776	0.245318	0.237828	0.229907	0.243446	0.245318	0.237828	0.229755	0.221591
GU361608/Iowa609/USA/1956/GI-2_translation	0.216266	0.214418	0.216266	0.214418	0.221402	0.221402	0.214418	0.214815	0.212177	0.219557	0.208487	0.212177	0.206642	0.210428	0.218519	0.215213	0.225092	0.227357	0.202952	0.207024	0.190388	0.202952	0.199262	0.197417	0.202952	0.202952	0.215867	0.193727	0.194444	0.190741	0.190741	0.196296	0.2	0.217069	0.201107	0.217712	0.221402	0.223247	0.226937	0.226937	0.221402	0.240296	0.232902	0.225092	0.238447	0.240296	0.236599	0.232342	0.226168
GU393337/Iowa97/USA/1956/GI-2_translation	0.216266	0.214418	0.216266	0.214418	0.221402	0.221402	0.214418	0.214815	0.212177	0.219557	0.208487	0.212177	0.206642	0.210428	0.218519	0.215213	0.225092	0.227357	0.202952	0.207024	0.190388	0.202952	0.199262	0.197417	0.202952	0.202952	0.215867	0.193727	0.194444	0.190741	0.190741	0.196296	0.2	0.217069	0.201107	0.217712	0.221402	0.223247	0.226937	0.226937	0.221402	0.240296	0.232902	0.225092	0.238447	0.240296	0.236599	0.232342	0.226168
GU393336/Holte/USA/1954/GI-2_translation	0.216266	0.214418	0.216266	0.214418	0.221402	0.221402	0.214418	0.214815	0.212177	0.219557	0.208487	0.212177	0.206642	0.210428	0.218519	0.213358	0.221402	0.22366	0.202952	0.207024	0.190388	0.202952	0.199262	0.197417	0.202952	0.202952	0.215867	0.193727	0.194444	0.190741	0.190741	0.196296	0.2	0.217069	0.201107	0.217712	0.221402	0.223247	0.226937	0.226937	0.221402	0.240296	0.232902	0.225092	0.242144	0.240296	0.232902	0.232342	0.226168
AF391158/CU83148/USA/UV_translation	0.218115	0.216266	0.218115	0.218115	0.186347	0.188192	0.184843	0.185185	0.197417	0.210332	0.195572	0.197417	0.197417	0.195531	0.207407	0.191095	0.191882	0.192237	0.197417	0.201479	0.201479	0.199262	0.195572	0.193727	0.212177	0.210332	0.223247	0.202952	0.211111	0.209259	0.209259	0.211111	0.216667	0.2282	0.226937	0.225092	0.226937	0.228782	0.226937	0.226937	0.188192	0.22366	0.210721	0.217712	0.242144	0.227357	0.231054	0.228625	0.22243
AY007235/CU82866/UV_translation	0.216266	0.214418	0.216266	0.216266	0.186347	0.188192	0.184843	0.185185	0.201107	0.212177	0.193727	0.195572	0.195572	0.193669	0.203704	0.187384	0.188192	0.18854	0.199262	0.203327	0.203327	0.197417	0.193727	0.191882	0.210332	0.208487	0.221402	0.206642	0.214815	0.212963	0.212963	0.214815	0.22037	0.230056	0.223247	0.225092	0.226937	0.228782	0.226937	0.226937	0.186347	0.221811	0.208872	0.214022	0.240296	0.221811	0.229205	0.228625	0.22243
AY251816/GX2-98/China/GI-4_translation	0.205556	0.203704	0.205556	0.2	0.212569	0.214418	0.233333	0.233766	0.218115	0.219963	0.203327	0.208872	0.207024	0.212687	0.218924	0.213755	0.225508	0.225926	0.218115	0.222222	0.216667	0.205176	0.201479	0.19963	0.212569	0.212569	0.242144	0.216266	0.215213	0.213358	0.213358	0.213358	0.217069	0.228625	0.229205	0.214418	0.218115	0.219963	0.214418	0.214418	0.221811	0.240741	0.238889	0.232902	0.25	0.22963	0.233333	0.249534	0.243446
KC577394/56GX-98I/China/1998/GI-4_translation	0.203704	0.201852	0.203704	0.198148	0.210721	0.212569	0.231481	0.231911	0.216266	0.218115	0.201479	0.207024	0.205176	0.210821	0.217069	0.211896	0.22366	0.224074	0.216266	0.22037	0.214815	0.203327	0.19963	0.197782	0.210721	0.210721	0.240296	0.214418	0.213358	0.211503	0.211503	0.211503	0.215213	0.226766	0.227357	0.212569	0.216266	0.218115	0.212569	0.212569	0.219963	0.238889	0.237037	0.231054	0.248148	0.227778	0.231481	0.247672	0.241573
L18988/Holte/USA/1962/GI-4_translation	0.203704	0.201852	0.203704	0.2	0.208872	0.210721	0.231481	0.231911	0.216266	0.218115	0.203327	0.208872	0.207024	0.212687	0.218924	0.211896	0.221811	0.222222	0.214418	0.218519	0.216667	0.203327	0.19963	0.197782	0.210721	0.210721	0.240296	0.214418	0.217069	0.215213	0.215213	0.215213	0.218924	0.228625	0.229205	0.214418	0.218115	0.219963	0.214418	0.214418	0.219963	0.238889	0.237037	0.229205	0.248148	0.227778	0.231481	0.24581	0.2397
AJ458942/RF/19/99/Russia/1999/UV_translation	0.245318	0.243446	0.245318	0.243446	0.231776	0.237383	0.235955	0.236398	0.218692	0.244403	0.226168	0.228037	0.229907	0.228302	0.232645	0.234962	0.233645	0.23221	0.239252	0.243446	0.219101	0.239252	0.235514	0.235514	0.241121	0.242991	0.257944	0.220561	0.225141	0.221388	0.221388	0.228893	0.227017	0.237383	0.271028	0.256075	0.257944	0.259813	0.254206	0.254206	0.228037	0.247191	0.235955	0.237383	0.252809	0.2603	0.258427	0.231638	0.225379
FN182243/NGA/B401/2006/Nigeria/2006/GI-26_translation	0.269663	0.26779	0.269663	0.269663	0.256075	0.256075	0.264045	0.268293	0.261682	0.26729	0.265421	0.269159	0.26729	0.264151	0.260788	0.276316	0.269159	0.271536	0.256075	0.2603	0.247191	0.237383	0.233645	0.231776	0.242991	0.242991	0.257944	0.246729	0.245779	0.243902	0.243902	0.247655	0.249531	0.259813	0.261194	0.251866	0.251866	0.253731	0.253731	0.253731	0.263551	0.279026	0.265421	0.259813	0.271536	0.290262	0.265918	0.258004	0.251894
FN182268/NGA/BP61/2007/Nigeria/2007/GI-26_translation	0.265918	0.264045	0.265918	0.264045	0.252336	0.252336	0.258427	0.262664	0.257944	0.263551	0.261682	0.265421	0.263551	0.260377	0.257036	0.272556	0.263551	0.265918	0.252336	0.256554	0.241573	0.231776	0.228037	0.226168	0.241121	0.241121	0.250467	0.24486	0.24015	0.238274	0.238274	0.243902	0.243902	0.256075	0.257463	0.25	0.25	0.251866	0.251866	0.251866	0.259813	0.275281	0.261682	0.254206	0.265918	0.286517	0.2603	0.252354	0.246212
FN182266/NGA/BB91/2007/Nigeria/2007/GI-26_translation	0.265918	0.264045	0.265918	0.265918	0.254206	0.254206	0.269663	0.272045	0.256075	0.256075	0.252336	0.256075	0.254206	0.250943	0.249531	0.270677	0.256075	0.258427	0.24486	0.249064	0.2397	0.229907	0.226168	0.224299	0.235514	0.237383	0.248598	0.237383	0.24015	0.238274	0.238274	0.243902	0.243902	0.257944	0.261194	0.251866	0.251866	0.253731	0.255597	0.255597	0.254206	0.275281	0.261682	0.254206	0.2603	0.286517	0.258427	0.246704	0.24053
FN182272/NER/28/2007/Niger/2007/GI-26_translation	0.265918	0.264045	0.265918	0.264045	0.250467	0.250467	0.26779	0.270169	0.254206	0.257944	0.256075	0.259813	0.257944	0.254717	0.247655	0.268797	0.259813	0.262172	0.246729	0.250936	0.241573	0.235514	0.231776	0.229907	0.237383	0.239252	0.250467	0.241121	0.234522	0.232645	0.232645	0.238274	0.238274	0.257944	0.26306	0.244403	0.244403	0.246269	0.248134	0.248134	0.256075	0.275281	0.261682	0.254206	0.258427	0.284644	0.258427	0.241055	0.236742
FN182269/NGA/N544/2006/Nigeria/2006/GI-26_translation	0.264045	0.262172	0.264045	0.258427	0.246729	0.246729	0.252809	0.255159	0.252336	0.257944	0.248598	0.250467	0.250467	0.24717	0.249531	0.268797	0.254206	0.256554	0.248598	0.252809	0.241573	0.226168	0.22243	0.220561	0.235514	0.237383	0.246729	0.239252	0.238274	0.236398	0.236398	0.24015	0.242026	0.256075	0.261194	0.242537	0.242537	0.244403	0.240672	0.240672	0.246729	0.26779	0.261682	0.246729	0.26779	0.279026	0.26779	0.250471	0.246212
FN182270/NGA/N545/2006/Nigeria/2006/GI-26_translation	0.264045	0.262172	0.264045	0.258427	0.246729	0.246729	0.252809	0.255159	0.250467	0.257944	0.246729	0.248598	0.248598	0.249057	0.247655	0.268797	0.254206	0.256554	0.248598	0.252809	0.241573	0.228037	0.224299	0.22243	0.235514	0.237383	0.246729	0.239252	0.238274	0.236398	0.236398	0.24015	0.242026	0.256075	0.261194	0.242537	0.242537	0.244403	0.240672	0.240672	0.246729	0.26779	0.261682	0.246729	0.26779	0.279026	0.26779	0.250471	0.246212
GQ258302/CK/CH/LAH/08I/China/2008/UV_translation	0.325234	0.323364	0.325234	0.325234	0.313433	0.31903	0.314019	0.314607	0.333955	0.330224	0.30597	0.307836	0.304104	0.310734	0.318352	0.326454	0.298507	0.299065	0.307836	0.31028	0.306542	0.300373	0.296642	0.296642	0.30597	0.30597	0.326493	0.313433	0.31215	0.31215	0.31215	0.314019	0.319626	0.307836	0.328358	0.328358	0.328358	0.330224	0.333955	0.333955	0.324627	0.315888	0.31028	0.313433	0.321495	0.315888	0.315888	0.323308	0.319471
KP085589/GX-NN130021/China/GVII-1/2013_translation	0.342697	0.340824	0.342697	0.340824	0.353271	0.351402	0.333333	0.337711	0.357009	0.334579	0.327103	0.33271	0.327103	0.328302	0.330206	0.330827	0.338318	0.337079	0.338318	0.342697	0.329588	0.336449	0.33271	0.328972	0.338318	0.338318	0.345794	0.345794	0.338951	0.335206	0.335206	0.338951	0.344569	0.340187	0.342056	0.338318	0.338318	0.340187	0.336449	0.336449	0.353271	0.342697	0.338951	0.342056	0.353933	0.350187	0.344569	0.355932	0.354167
MH924835/gammaCoV/ck/China/I0636/16/GVII-1/2016_translation	0.340824	0.338951	0.340824	0.340824	0.353271	0.353271	0.333333	0.337711	0.35514	0.338318	0.33271	0.336449	0.33271	0.326415	0.330206	0.330827	0.336449	0.335206	0.342056	0.346442	0.331461	0.338318	0.334579	0.330841	0.340187	0.340187	0.349533	0.351402	0.348315	0.344569	0.344569	0.348315	0.353933	0.349533	0.345794	0.343925	0.343925	0.345794	0.342056	0.342056	0.358879	0.344569	0.340824	0.345794	0.353933	0.346442	0.348315	0.355932	0.354167
AY257066/K161-02/Korea/2002/UV_translation	0.347744	0.345865	0.347744	0.355263	0.358349	0.36773	0.355263	0.354049	0.363977	0.358349	0.345216	0.347092	0.345216	0.342803	0.34275	0.349057	0.34334	0.345865	0.356473	0.357143	0.347744	0.345216	0.341463	0.339587	0.348968	0.350844	0.356473	0.347092	0.351504	0.347744	0.347744	0.351504	0.357143	0.350844	0.371482	0.360225	0.360225	0.362101	0.360225	0.360225	0.350844	0.330827	0.330827	0.32833	0.338346	0.342105	0.342105	0.353497	0.355513
DQ059618/N4/02/Australia/2002/GV-1_translation	0.350844	0.348968	0.350844	0.350844	0.350187	0.357678	0.362101	0.362782	0.357678	0.350187	0.353933	0.355805	0.355805	0.355388	0.357143	0.344633	0.348315	0.348968	0.359551	0.360225	0.35272	0.357678	0.355805	0.353933	0.353933	0.357678	0.355805	0.361423	0.370787	0.367041	0.367041	0.368914	0.372659	0.361423	0.359551	0.363296	0.361423	0.363296	0.367041	0.367041	0.353933	0.380863	0.377111	0.372659	0.380863	0.375235	0.362101	0.356604	0.349146
DQ059619/N5/03/Australia/2003/GV-1_translation	0.35272	0.350844	0.35272	0.350844	0.350187	0.357678	0.363977	0.364662	0.359551	0.350187	0.355805	0.357678	0.357678	0.355388	0.357143	0.344633	0.348315	0.348968	0.359551	0.360225	0.35272	0.357678	0.355805	0.353933	0.353933	0.357678	0.355805	0.363296	0.370787	0.367041	0.367041	0.368914	0.372659	0.365169	0.359551	0.363296	0.361423	0.363296	0.367041	0.367041	0.353933	0.382739	0.378987	0.370787	0.380863	0.377111	0.362101	0.356604	0.349146
DQ059620/N4/03/Australia/2003/GV-1_translation	0.354597	0.35272	0.354597	0.35272	0.35206	0.359551	0.365854	0.366541	0.361423	0.35206	0.357678	0.359551	0.359551	0.357278	0.359023	0.346516	0.350187	0.350844	0.361423	0.362101	0.354597	0.359551	0.357678	0.355805	0.355805	0.359551	0.357678	0.365169	0.372659	0.368914	0.368914	0.370787	0.374532	0.367041	0.361423	0.365169	0.363296	0.365169	0.368914	0.368914	0.355805	0.384615	0.380863	0.372659	0.382739	0.378987	0.363977	0.358491	0.351044
FJ235194/N1/03/Australia/2003/GV-1_translation	0.356998	0.35497	0.356998	0.35497	0.348178	0.356275	0.36714	0.367886	0.3583	0.352227	0.360324	0.362348	0.362348	0.357873	0.357724	0.350305	0.354251	0.35497	0.366397	0.36714	0.35497	0.366397	0.364372	0.362348	0.360324	0.3583	0.362348	0.368421	0.374494	0.370445	0.370445	0.37247	0.376518	0.374494	0.370445	0.370445	0.368421	0.370445	0.374494	0.374494	0.352227	0.389452	0.384615	0.380567	0.389452	0.381339	0.369168	0.35102	0.342916
FJ235191/V1/07/Australia/2007/GV-1_translation	0.35497	0.352941	0.35497	0.352941	0.346154	0.354251	0.363083	0.363821	0.356275	0.350202	0.3583	0.360324	0.360324	0.353783	0.355691	0.350305	0.352227	0.352941	0.366397	0.36714	0.356998	0.364372	0.362348	0.360324	0.3583	0.360324	0.364372	0.364372	0.374494	0.370445	0.370445	0.37247	0.376518	0.374494	0.364372	0.370445	0.368421	0.370445	0.374494	0.374494	0.352227	0.387424	0.384615	0.378543	0.387424	0.381339	0.36714	0.34898	0.340862
JX018208/018/Australia/2008/GV-1_translation	0.352031	0.350097	0.352031	0.350097	0.341699	0.349421	0.361702	0.362403	0.353282	0.34749	0.353282	0.355212	0.355212	0.350877	0.352713	0.341748	0.34749	0.348162	0.357143	0.357834	0.350097	0.361004	0.359073	0.357143	0.353282	0.355212	0.355212	0.362934	0.366795	0.362934	0.362934	0.364865	0.368726	0.366795	0.361004	0.364865	0.362934	0.364865	0.368726	0.368726	0.349421	0.381044	0.377176	0.370656	0.381044	0.371373	0.359768	0.35214	0.344423
DQ490219/V6-92/Australia/1992/GIII-1_translation	0.424299	0.42243	0.420561	0.429907	0.421642	0.427239	0.429907	0.430712	0.425373	0.427778	0.423507	0.427239	0.429104	0.421846	0.426966	0.414634	0.419776	0.42243	0.429104	0.429907	0.437383	0.434701	0.429104	0.429104	0.43097	0.432836	0.425373	0.419776	0.406367	0.404494	0.404494	0.410112	0.410112	0.429104	0.436567	0.440299	0.44403	0.445896	0.447761	0.447761	0.423507	0.450467	0.442991	0.440299	0.439252	0.450467	0.437383	0.432331	0.427221
U29521/V18/91/Australia/1991/GIII-1_translation	0.428037	0.426168	0.424299	0.431776	0.425373	0.43097	0.433645	0.434457	0.43097	0.433333	0.425373	0.429104	0.43097	0.423729	0.430712	0.418386	0.421642	0.424299	0.43097	0.431776	0.439252	0.438433	0.432836	0.432836	0.434701	0.436567	0.429104	0.425373	0.410112	0.40824	0.40824	0.41573	0.413858	0.436567	0.44403	0.44403	0.447761	0.449627	0.451493	0.451493	0.427239	0.457944	0.450467	0.44403	0.441121	0.454206	0.442991	0.43609	0.431002
U29450/N1/88/Australia/1988/GIII-1_translation	0.434701	0.432836	0.43097	0.432836	0.418994	0.424581	0.432836	0.435514	0.426443	0.426987	0.426443	0.426443	0.428305	0.419173	0.426168	0.421348	0.418994	0.421642	0.430168	0.43097	0.436567	0.433892	0.428305	0.428305	0.43203	0.435754	0.426443	0.422719	0.413084	0.411215	0.411215	0.416822	0.416822	0.426443	0.439479	0.437616	0.437616	0.439479	0.441341	0.441341	0.424581	0.455224	0.447761	0.445065	0.438433	0.455224	0.438433	0.437148	0.432075
JN176213/N1/08/Australia/2008/GIII-1_translation	0.420561	0.418692	0.416822	0.42243	0.412313	0.41791	0.42243	0.425094	0.419776	0.424074	0.41791	0.419776	0.421642	0.416196	0.421348	0.405253	0.412313	0.414953	0.419776	0.420561	0.429907	0.419776	0.414179	0.414179	0.41791	0.423507	0.416045	0.414179	0.41573	0.413858	0.413858	0.417603	0.419476	0.41791	0.423507	0.432836	0.432836	0.434701	0.432836	0.432836	0.414179	0.452336	0.44486	0.442164	0.435514	0.456075	0.435514	0.426692	0.42155
U29451/Q3/88/Australia/1988/UV_translation	0.402985	0.401119	0.402985	0.399254	0.391061	0.392924	0.404851	0.405607	0.387337	0.375231	0.383613	0.385475	0.385475	0.381579	0.386916	0.382022	0.374302	0.375	0.389199	0.389925	0.399254	0.394786	0.389199	0.389199	0.385475	0.387337	0.385475	0.389199	0.37757	0.373832	0.373832	0.37757	0.37757	0.372439	0.396648	0.38175	0.385475	0.387337	0.391061	0.391061	0.389199	0.414179	0.406716	0.396648	0.401119	0.410448	0.38806	0.403377	0.396226
GQ265948/TC07-2/China/2007/GVI-1_translation	0.397749	0.395872	0.397749	0.399625	0.393258	0.395131	0.395872	0.394737	0.383895	0.401487	0.376404	0.378277	0.382022	0.383459	0.389513	0.397749	0.378277	0.377111	0.391386	0.39212	0.397004	0.389513	0.385768	0.383895	0.393258	0.393258	0.385768	0.406367	0.394737	0.390977	0.390977	0.390977	0.392857	0.398876	0.404494	0.397004	0.400749	0.402622	0.40824	0.40824	0.397004	0.411985	0.403377	0.397004	0.395131	0.402622	0.389513	0.393996	0.392453
JX292013/GX-NN09032/China/2009/GVI-1_translation	0.395522	0.393657	0.395522	0.397388	0.392924	0.396648	0.395522	0.394393	0.387337	0.399261	0.370577	0.372439	0.378026	0.37782	0.383178	0.393258	0.374302	0.373134	0.387337	0.38806	0.393657	0.385475	0.38175	0.379888	0.391061	0.391061	0.387337	0.405959	0.396262	0.392523	0.392523	0.392523	0.396262	0.394786	0.405959	0.39851	0.402235	0.404097	0.409683	0.409683	0.39851	0.408582	0.402985	0.394786	0.391791	0.399254	0.384328	0.395872	0.39434
JF804677/K23/10/Korea/2010/GVI-1_translation	0.401515	0.399621	0.401515	0.403409	0.385633	0.389414	0.388258	0.388994	0.378072	0.397749	0.379962	0.381853	0.385633	0.383588	0.388994	0.397338	0.376181	0.375	0.391304	0.392045	0.395833	0.387524	0.383743	0.381853	0.391304	0.391304	0.387524	0.402647	0.394687	0.390892	0.390892	0.390892	0.394687	0.395085	0.402647	0.395085	0.398866	0.400756	0.406427	0.406427	0.393195	0.410985	0.403409	0.398866	0.395833	0.403409	0.388258	0.384762	0.383142
KF007209/SDIB781/2012/China/2012/GVI-1_translation	0.399254	0.397388	0.399254	0.397388	0.394786	0.39851	0.397388	0.396262	0.387337	0.399261	0.376164	0.378026	0.38175	0.37782	0.385047	0.395131	0.376164	0.375	0.389199	0.389925	0.399254	0.389199	0.385475	0.383613	0.392924	0.392924	0.392924	0.407821	0.403738	0.4	0.4	0.4	0.403738	0.402235	0.407821	0.396648	0.400372	0.402235	0.407821	0.407821	0.39851	0.410448	0.404851	0.396648	0.393657	0.399254	0.38806	0.393996	0.392453
JF804687/K273/09/Korea/2009/GVI-1_translation	0.405303	0.403409	0.405303	0.405303	0.387524	0.391304	0.392045	0.392789	0.379962	0.399625	0.381853	0.383743	0.389414	0.387405	0.392789	0.401141	0.378072	0.376894	0.391304	0.392045	0.403409	0.389414	0.385633	0.383743	0.395085	0.396975	0.389414	0.402647	0.40038	0.396584	0.396584	0.396584	0.40038	0.402647	0.408318	0.398866	0.402647	0.404537	0.410208	0.410208	0.396975	0.412879	0.403409	0.400756	0.399621	0.405303	0.388258	0.390476	0.388889
JF804680/K119/09/Korea/2009/GVI-1_translation	0.392045	0.390152	0.392045	0.393939	0.374291	0.378072	0.38447	0.385199	0.36862	0.390244	0.372401	0.374291	0.376181	0.374046	0.379507	0.385932	0.36862	0.367424	0.376181	0.376894	0.392045	0.378072	0.374291	0.372401	0.381853	0.383743	0.385633	0.398866	0.383302	0.379507	0.379507	0.385199	0.383302	0.389414	0.398866	0.389414	0.393195	0.395085	0.400756	0.400756	0.385633	0.397727	0.390152	0.385633	0.388258	0.390152	0.378788	0.373333	0.371648
ON470393/Mex-14P/2020/GIX-1_translation	0.430451	0.428571	0.428571	0.422932	0.425891	0.424015	0.428571	0.427495	0.437148	0.425891	0.41651	0.422139	0.418386	0.418561	0.427495	0.420755	0.414634	0.413534	0.41651	0.417293	0.413534	0.427767	0.424015	0.424015	0.425891	0.424015	0.433396	0.427767	0.421053	0.421053	0.421053	0.426692	0.426692	0.43152	0.44382	0.434457	0.432584	0.434457	0.434457	0.434457	0.414634	0.449248	0.448405	0.442777	0.43609	0.445489	0.432331	0.425331	0.423954
ON470394/Mex-56-7/2007/GIX-1_translation	0.419962	0.418079	0.418079	0.418079	0.430451	0.430451	0.435028	0.432075	0.434211	0.426692	0.415414	0.421053	0.417293	0.419355	0.435849	0.431002	0.411654	0.410546	0.426692	0.427495	0.418079	0.430451	0.428571	0.426692	0.430451	0.428571	0.432331	0.424812	0.421846	0.423729	0.423729	0.427495	0.429379	0.426692	0.446529	0.440901	0.439024	0.440901	0.442777	0.442777	0.411654	0.455744	0.451128	0.451128	0.448211	0.448211	0.436911	0.429924	0.428571
AF274436/AR/6386/97/USA/1997/GIV-1_translation	0.5	0.498092	0.5	0.505725	0.499048	0.506667	0.496183	0.49522	0.51619	0.500952	0.512381	0.514286	0.512381	0.511538	0.51434	0.519157	0.510476	0.51145	0.51619	0.517176	0.498092	0.510476	0.506667	0.506667	0.508571	0.508571	0.510476	0.514286	0.494275	0.494275	0.494275	0.496183	0.5	0.510476	0.520913	0.505703	0.503802	0.505703	0.5	0.5	0.497143	0.515267	0.506667	0.504762	0.51145	0.51145	0.517176	0.520154	0.515444
AF338719/GA/13055/00/USA/2000/GIV-1_translation	0.497143	0.495238	0.497143	0.502857	0.507605	0.515209	0.506667	0.505725	0.520913	0.490494	0.505703	0.507605	0.503802	0.504798	0.509542	0.512428	0.505703	0.506667	0.511407	0.512381	0.489524	0.505703	0.501901	0.501901	0.503802	0.503802	0.507605	0.520913	0.497143	0.497143	0.497143	0.499048	0.502857	0.5	0.516129	0.497154	0.495256	0.497154	0.491461	0.491461	0.505703	0.510476	0.503802	0.498099	0.502857	0.514286	0.518095	0.52682	0.522158
EU283066/GA/Avial1/vaccinestrain/USA/GIV-1_translation	0.504762	0.502857	0.504762	0.510476	0.515209	0.520913	0.514286	0.513359	0.528517	0.496198	0.511407	0.513308	0.509506	0.510557	0.515267	0.516252	0.509506	0.510476	0.515209	0.51619	0.491429	0.511407	0.507605	0.507605	0.509506	0.509506	0.511407	0.528517	0.497143	0.499048	0.499048	0.502857	0.502857	0.503802	0.519924	0.500949	0.499051	0.500949	0.495256	0.495256	0.509506	0.512381	0.509506	0.501901	0.508571	0.52	0.521905	0.530651	0.526012
AF274439/GA/5381/99/USA/1999/GIV-1_translation	0.491429	0.489524	0.491429	0.493333	0.498099	0.505703	0.500952	0.498092	0.515209	0.486692	0.501901	0.503802	0.501901	0.50096	0.513359	0.512428	0.509506	0.510476	0.511407	0.512381	0.487619	0.507605	0.503802	0.503802	0.505703	0.505703	0.503802	0.519011	0.495238	0.495238	0.495238	0.497143	0.500952	0.501901	0.514231	0.491461	0.489564	0.491461	0.483871	0.483871	0.503802	0.504762	0.5	0.496198	0.502857	0.508571	0.510476	0.524904	0.520231
U77298/DE/072/92/USA/1992/GIV-1_translation	0.491429	0.489524	0.491429	0.495238	0.496198	0.503802	0.504762	0.501908	0.515209	0.486692	0.5	0.501901	0.5	0.49904	0.507634	0.506692	0.501901	0.502857	0.507605	0.508571	0.487619	0.498099	0.496198	0.496198	0.498099	0.498099	0.496198	0.51711	0.493333	0.493333	0.493333	0.495238	0.499048	0.498099	0.510436	0.489564	0.487666	0.489564	0.483871	0.483871	0.501901	0.500952	0.494297	0.492395	0.495238	0.508571	0.510476	0.522989	0.518304
AF317212/CU82616/USA/2000/GIV-1_translation	0.495238	0.493333	0.495238	0.497143	0.501901	0.509506	0.500952	0.5	0.522814	0.492395	0.509506	0.511407	0.509506	0.508637	0.509542	0.50478	0.505703	0.506667	0.509506	0.510476	0.493333	0.503802	0.5	0.5	0.501901	0.501901	0.5	0.528517	0.495238	0.495238	0.495238	0.499048	0.500952	0.503802	0.510436	0.493359	0.491461	0.493359	0.487666	0.487666	0.505703	0.514286	0.507605	0.5	0.499048	0.508571	0.506667	0.524904	0.520231
AF288467/98-07484/Mexico/UV_translation	0.467925	0.466038	0.466038	0.473585	0.467043	0.472693	0.473585	0.47448	0.468927	0.468927	0.47081	0.474576	0.47646	0.473384	0.476371	0.471591	0.46516	0.464151	0.461394	0.466038	0.458491	0.47081	0.467043	0.468927	0.468927	0.468927	0.472693	0.47081	0.466919	0.463138	0.463138	0.465028	0.468809	0.474576	0.483083	0.468045	0.464286	0.466165	0.468045	0.468045	0.468927	0.492453	0.482109	0.474576	0.49434	0.490566	0.483019	0.472486	0.469466
ON470391/Mex-12/2020_translation	0.467925	0.466038	0.466038	0.473585	0.467043	0.474576	0.475472	0.476371	0.467043	0.467043	0.47646	0.478343	0.478343	0.475285	0.482042	0.477273	0.467043	0.466038	0.46516	0.469811	0.458491	0.474576	0.47081	0.472693	0.472693	0.472693	0.474576	0.472693	0.468809	0.465028	0.465028	0.466919	0.470699	0.474576	0.483083	0.466165	0.462406	0.464286	0.464286	0.464286	0.474576	0.490566	0.480226	0.474576	0.496226	0.490566	0.484906	0.470588	0.467557
CK/PL/120/2011/Poland/2011/GII_translation	0.469697	0.467803	0.469697	0.467803	0.463138	0.463138	0.477273	0.478178	0.482042	0.487713	0.485822	0.487713	0.487713	0.48855	0.481973	0.477186	0.463138	0.464015	0.470699	0.471591	0.477273	0.482042	0.480151	0.480151	0.485822	0.487713	0.483932	0.489603	0.487666	0.487666	0.487666	0.491461	0.495256	0.489603	0.49434	0.492453	0.490566	0.492453	0.486792	0.486792	0.47448	0.494318	0.491493	0.480151	0.5	0.479167	0.486742	0.487619	0.482759
M21968/V1397/TheNetherlands/1984/GII-1_translation	0.458333	0.456439	0.458333	0.462121	0.459357	0.457467	0.465909	0.466793	0.468809	0.470699	0.476371	0.478261	0.476371	0.477099	0.474383	0.458175	0.442344	0.443182	0.453686	0.454545	0.462121	0.47259	0.470699	0.470699	0.470699	0.47448	0.470699	0.480151	0.472486	0.472486	0.472486	0.476281	0.480076	0.47448	0.481132	0.467925	0.467925	0.469811	0.466038	0.466038	0.453686	0.484848	0.478261	0.463138	0.482955	0.467803	0.469697	0.478095	0.475096
M21971/D1466/TheNetherlands/1979/GII-1_translation	0.464015	0.462121	0.464015	0.469697	0.457467	0.457467	0.473485	0.472486	0.476371	0.480151	0.476371	0.478261	0.478261	0.480916	0.481973	0.469582	0.451796	0.452652	0.461248	0.462121	0.471591	0.476371	0.47448	0.47448	0.480151	0.480151	0.480151	0.482042	0.483871	0.483871	0.483871	0.487666	0.491461	0.480151	0.488679	0.477358	0.475472	0.477358	0.473585	0.473585	0.466919	0.492424	0.487713	0.47448	0.494318	0.479167	0.473485	0.478095	0.475096
MK840961/CK/NL/D181/2018/TheNetherlands/2018/GII-2_translation	0.460227	0.458333	0.460227	0.460227	0.455577	0.461248	0.464015	0.464896	0.476371	0.47259	0.47259	0.47448	0.47448	0.473282	0.470588	0.460076	0.451796	0.452652	0.455577	0.456439	0.462121	0.47448	0.47259	0.47259	0.480151	0.480151	0.482042	0.480151	0.476281	0.476281	0.476281	0.480076	0.483871	0.478261	0.484906	0.479245	0.477358	0.479245	0.475472	0.475472	0.461248	0.494318	0.489603	0.480151	0.492424	0.477273	0.471591	0.485714	0.482759
CK/PL/G067/2015/Poland/2015/GII_translation	0.482955	0.481061	0.482955	0.488636	0.476371	0.47448	0.496212	0.497154	0.502836	0.483932	0.500945	0.504726	0.502836	0.501908	0.502846	0.488593	0.478261	0.479167	0.478261	0.479167	0.477273	0.493384	0.491493	0.491493	0.493384	0.493384	0.502836	0.499055	0.497154	0.497154	0.497154	0.500949	0.504744	0.495274	0.501887	0.498113	0.496226	0.498113	0.492453	0.492453	0.483932	0.513258	0.508507	0.495274	0.501894	0.49053	0.49053	0.506667	0.503831
CK/PL/G097/2016/Poland/2016/GII_translation	0.473384	0.471483	0.473384	0.475285	0.466793	0.466793	0.478178	0.479087	0.485769	0.470588	0.476281	0.480076	0.478178	0.478927	0.48	0.475191	0.464896	0.465779	0.464896	0.465779	0.465779	0.485769	0.483871	0.483871	0.483871	0.483871	0.493359	0.483871	0.487619	0.487619	0.487619	0.491429	0.495238	0.495256	0.494318	0.486742	0.482955	0.484848	0.484848	0.484848	0.466793	0.492395	0.485769	0.480076	0.488593	0.48289	0.486692	0.49522	0.493282
CK/PL/G142/16/Poland/2016/GII_translation	0.488636	0.486742	0.488636	0.49053	0.47259	0.47259	0.484848	0.485769	0.499055	0.493384	0.489603	0.491493	0.493384	0.494275	0.491461	0.496198	0.476371	0.477273	0.476371	0.477273	0.486742	0.491493	0.489603	0.491493	0.489603	0.489603	0.506616	0.497164	0.506641	0.506641	0.506641	0.510436	0.514231	0.508507	0.511321	0.498113	0.49434	0.496226	0.496226	0.496226	0.485822	0.501894	0.495274	0.485822	0.496212	0.486742	0.484848	0.495238	0.494253
CK/PL/G470/2018/Poland/2018/GII_translation	0.472486	0.470588	0.472486	0.472486	0.456439	0.458333	0.478178	0.479087	0.481061	0.477273	0.482955	0.484848	0.484848	0.483748	0.484791	0.48381	0.462121	0.462998	0.462121	0.462998	0.472486	0.479167	0.477273	0.477273	0.479167	0.479167	0.484848	0.482955	0.490494	0.490494	0.490494	0.494297	0.498099	0.496212	0.495274	0.487713	0.483932	0.485822	0.485822	0.485822	0.475379	0.489564	0.484848	0.475379	0.489564	0.474383	0.474383	0.482824	0.480843
CK/PL/H340K1/2021/Poland/GII_translation	0.478178	0.476281	0.478178	0.478178	0.465909	0.464015	0.480076	0.480989	0.482955	0.479167	0.482955	0.486742	0.484848	0.48566	0.486692	0.481905	0.464015	0.464896	0.464015	0.464896	0.476281	0.479167	0.477273	0.477273	0.479167	0.482955	0.486742	0.488636	0.488593	0.488593	0.488593	0.492395	0.496198	0.49053	0.491493	0.487713	0.485822	0.487713	0.483932	0.483932	0.475379	0.489564	0.482955	0.473485	0.491461	0.472486	0.481973	0.490458	0.488506
CK/PL/H405/2021/Poland/GII_translation	0.484791	0.48289	0.484791	0.484791	0.470588	0.470588	0.489564	0.490494	0.485769	0.478178	0.491461	0.495256	0.493359	0.490421	0.493333	0.490458	0.472486	0.473384	0.474383	0.475285	0.479087	0.491461	0.487666	0.487666	0.489564	0.491461	0.499051	0.491461	0.502857	0.499048	0.499048	0.502857	0.506667	0.506641	0.5	0.494318	0.49053	0.492424	0.492424	0.492424	0.483871	0.503802	0.489564	0.483871	0.509506	0.48289	0.494297	0.499044	0.497121
CK/PL/H1145/21/Poland/2021/GII_translation	0.481061	0.479167	0.481061	0.482955	0.466919	0.466919	0.481061	0.481973	0.491493	0.483932	0.47448	0.480151	0.480151	0.477099	0.485769	0.473384	0.476371	0.477273	0.470699	0.471591	0.465909	0.485822	0.483932	0.485822	0.485822	0.489603	0.497164	0.487713	0.478178	0.478178	0.478178	0.481973	0.485769	0.483932	0.496226	0.484906	0.481132	0.483019	0.481132	0.481132	0.478261	0.501894	0.495274	0.489603	0.505682	0.486742	0.49053	0.491429	0.484674
AY789942/PA/1220/98/USA/1998/UV_translation	0.487427	0.485493	0.487427	0.487427	0.467181	0.467181	0.499033	0.5	0.494208	0.480695	0.480695	0.480695	0.482625	0.48062	0.482625	0.471954	0.467181	0.466151	0.471042	0.471954	0.472973	0.474903	0.474903	0.472973	0.476834	0.478764	0.478764	0.494208	0.474806	0.472868	0.472868	0.476744	0.476744	0.472973	0.481696	0.477842	0.475915	0.477842	0.475915	0.475915	0.486486	0.498069	0.498069	0.484556	0.494208	0.484556	0.484556	0.498069	0.496139
OP381188/IBV/Ck/USA/CA/21-1883/GVIII-1_translation	0.49323	0.491296	0.49323	0.49323	0.476834	0.476834	0.50677	0.507752	0.498069	0.490347	0.484556	0.484556	0.486486	0.484496	0.486486	0.475822	0.472973	0.471954	0.474903	0.475822	0.480695	0.478764	0.478764	0.476834	0.480695	0.482625	0.482625	0.5	0.486434	0.484496	0.484496	0.488372	0.488372	0.478764	0.491329	0.487476	0.485549	0.487476	0.485549	0.485549	0.492278	0.498069	0.498069	0.484556	0.5	0.486486	0.492278	0.507722	0.505792
MN503266/gCoV/Ck/Poland/G516/2018/GVIII-1_translation	0.463087	0.463087	0.463087	0.463087	0.449664	0.463087	0.47651	0.47651	0.463087	0.456376	0.47651	0.47651	0.47651	0.466216	0.483221	0.459459	0.456376	0.456376	0.456376	0.456376	0.456376	0.456376	0.456376	0.456376	0.463087	0.463087	0.483221	0.47651	0.455782	0.455782	0.455782	0.455782	0.455782	0.456376	0.496644	0.47651	0.47651	0.483221	0.469799	0.469799	0.463087	0.456376	0.463087	0.449664	0.456376	0.442953	0.489933	0.456376	0.456376
MT591566/CK/DE/IB80/2016/Germany/2016_translation	0.494275	0.492366	0.494275	0.494275	0.47619	0.47619	0.486641	0.483748	0.491429	0.487619	0.493333	0.493333	0.493333	0.494231	0.49522	0.490421	0.485714	0.486641	0.48381	0.482824	0.482824	0.489524	0.489524	0.489524	0.489524	0.493333	0.489524	0.502857	0.489484	0.487572	0.487572	0.489484	0.491396	0.487619	0.507605	0.498099	0.5	0.501901	0.494297	0.494297	0.487619	0.503817	0.497143	0.491429	0.505725	0.5	0.513359	0.489443	0.484556
MT591566/CK/DE/IB80/2016/GVIII-1_translation	0.495164	0.49323	0.495164	0.497099	0.478764	0.478764	0.489362	0.486434	0.490347	0.486486	0.494208	0.494208	0.494208	0.494186	0.496139	0.489362	0.484556	0.485493	0.484556	0.483559	0.482625	0.490347	0.490347	0.490347	0.490347	0.494208	0.490347	0.501931	0.49031	0.488372	0.488372	0.49031	0.492248	0.486486	0.508671	0.499037	0.500963	0.50289	0.495183	0.495183	0.488417	0.501931	0.496139	0.490347	0.503861	0.5	0.511583	0.488417	0.486486
OR791595/gCoV/ck/Netherlands/D2860/2019/GVIII-1_translation	0.491296	0.489362	0.491296	0.49323	0.480695	0.480695	0.483559	0.48062	0.490347	0.478764	0.490347	0.490347	0.490347	0.49031	0.488417	0.479691	0.478764	0.479691	0.478764	0.477756	0.476834	0.478764	0.478764	0.478764	0.478764	0.482625	0.482625	0.496139	0.486434	0.484496	0.484496	0.486434	0.488372	0.478764	0.499037	0.493256	0.495183	0.49711	0.489403	0.489403	0.488417	0.492278	0.486486	0.484556	0.494208	0.496139	0.501931	0.482625	0.480695
MN584921/gCoV/ck/Poland/G505/2018/GVIII-1_translation	0.52349	0.52349	0.52349	0.52349	0.510067	0.52349	0.536913	0.536913	0.52349	0.516779	0.536913	0.536913	0.536913	0.527027	0.536913	0.52027	0.516779	0.516779	0.516779	0.516779	0.52349	0.516779	0.516779	0.516779	0.52349	0.52349	0.543624	0.536913	0.517007	0.517007	0.517007	0.517007	0.517007	0.516779	0.557047	0.543624	0.543624	0.543624	0.536913	0.536913	0.52349	0.530201	0.536913	0.52349	0.530201	0.516779	0.557047	0.516779	0.516779
[truncated: 180 more columns]

## Sheet: Caption
Table. Estimates of Evolutionary Divergence between Sequences
The number of amino acid differences per site from between sequences are shown. The analytical procedure encompassed 229 amino acid sequences. The pairwise deletion option was applied to all ambiguous positions for each sequence pair resulting in a final data set comprising 589 positions. Evolutionary analyses were conducted in MEGA12 [1].
1. Kumar S., Stecher G., Suleski M., Sanderford M., Sharma S., and Tamura K. (2024). Molecular Evolutionary Genetics Analysis Version 12 for adaptive and green computing. Molecular Biology and Evolution 41:1-9.
Disclaimer: While every effort has been made to ensure the accuracy of the caption, it is provided "as is" without warranty of any kind. Users are advised to thoroughly review the caption before its use for any purpose and report any errors or issues to the authors at www.megasoftware.net. The authors and their employers disclaim any liability for damages, including but not limited to special or …
