# Supplementary material for: Genetic Diversity of Infectious Bronchitis Virus Genotype II in Poland
Source: Pathogens. 2025 Dec 31;15(1):44. doi: 10.3390/pathogens15010044 (PMC12845367; doi:10.3390/pathogens15010044)
Supplement: Supplementary file 1 [file pathogens-15-00044-s001.zip › Table S4-aa_p-distances between groups means.xls]

## Sheet: MatrixOutput
	GI-9	GI-20	GI-27	GI-18	GI-5	GI-6	GI-10	GI-15	GI-11	GI-23	GI-12	GI-13	GI-21	GI-16	GI-17	GI-3	GI-8	GI-14	GI-1	GI-7	GI-25	GI-19	GI-28	GI-22	GI-29	GI-24	GI-2	GI-4	GI-26	GVII	GV	GIII	GVI	GIX	GIV	GII-1	GII-2	GII-3	GVIII
GI-9
GI-20	0.182595
GI-27	0.186401	0.20594
GI-18	0.188967	0.217787	0.158887
GI-5	0.192736	0.211297	0.157536	0.152328
GI-6	0.199475	0.209213	0.194652	0.18961	0.177967
GI-10	0.203498	0.221762	0.195713	0.206611	0.183855	0.195687
GI-15	0.19868	0.225805	0.18033	0.186269	0.17784	0.216103	0.221029
GI-11	0.207091	0.211816	0.201289	0.189668	0.177557	0.19648	0.201558	0.20515
GI-23	0.222342	0.228439	0.200273	0.210681	0.200967	0.214351	0.220039	0.226767	0.196411
GI-12	0.198973	0.212196	0.201167	0.206495	0.205036	0.184449	0.211758	0.206447	0.183067	0.176823
GI-13	0.237174	0.244412	0.232176	0.237839	0.230992	0.227354	0.231041	0.257378	0.22634	0.212116	0.214479
GI-21	0.215668	0.208653	0.201535	0.209883	0.203176	0.201063	0.201882	0.234692	0.199241	0.190966	0.193395	0.168386
GI-16	0.227953	0.237853	0.223016	0.216287	0.209568	0.210672	0.239249	0.228752	0.213935	0.182091	0.189571	0.23301	0.20622
GI-17	0.203878	0.222074	0.185438	0.183405	0.175612	0.21449	0.207872	0.195052	0.214145	0.228847	0.217563	0.244649	0.224666	0.255168
GI-3	0.199384	0.208174	0.203716	0.210714	0.216843	0.205887	0.222691	0.234285	0.225793	0.229912	0.206643	0.236074	0.215575	0.234763	0.230915
GI-8	0.184531	0.198676	0.206742	0.216196	0.206927	0.204369	0.219255	0.227637	0.224222	0.225877	0.214551	0.241888	0.215446	0.233282	0.233397	0.174278
GI-14	0.216425	0.219215	0.20627	0.211193	0.202175	0.205352	0.22187	0.216971	0.206308	0.204983	0.207042	0.230688	0.205629	0.233336	0.234473	0.233371	0.230682
GI-1	0.227426	0.244446	0.216523	0.196709	0.196874	0.210652	0.228337	0.237644	0.220662	0.240595	0.220007	0.256119	0.24726	0.247963	0.240798	0.214314	0.212034	0.246441
GI-7	0.224066	0.242303	0.223607	0.210156	0.195353	0.222041	0.230043	0.234645	0.220846	0.219238	0.226154	0.237434	0.223636	0.23289	0.237468	0.232032	0.217691	0.244134	0.188228
GI-25	0.265033	0.281752	0.247015	0.241544	0.239729	0.250682	0.254427	0.260556	0.255704	0.258347	0.253802	0.272352	0.26874	0.26807	0.272318	0.261549	0.255765	0.27317	0.223674	0.209729
GI-19	0.240233	0.254583	0.242292	0.233407	0.238073	0.241193	0.235492	0.254734	0.231077	0.215008	0.230375	0.216455	0.220308	0.235388	0.267237	0.250702	0.239364	0.229466	0.237534	0.219346	0.214492
GI-28	0.249793	0.269986	0.241243	0.227256	0.227589	0.252741	0.244987	0.244154	0.244903	0.228067	0.237648	0.236802	0.235342	0.243071	0.250041	0.261186	0.256827	0.260063	0.226339	0.209215	0.205297	0.122206
GI-22	0.234773	0.255625	0.221198	0.21614	0.204081	0.223055	0.227783	0.236622	0.231992	0.221519	0.232349	0.229878	0.234559	0.234794	0.23998	0.232275	0.221495	0.235897	0.214596	0.1909	0.213503	0.194671	0.175671
GI-29	0.246723	0.27429	0.237187	0.225795	0.220457	0.242887	0.240498	0.250236	0.231545	0.229686	0.23567	0.238677	0.236267	0.226584	0.267017	0.255495	0.242264	0.249337	0.22837	0.203055	0.223543	0.176843	0.160949	0.135421
GI-24	0.253663	0.272433	0.250226	0.229979	0.227215	0.236229	0.260554	0.261673	0.240056	0.242993	0.25282	0.263868	0.250359	0.251252	0.257605	0.252731	0.244023	0.255257	0.209751	0.226213	0.256838	0.253655	0.249331	0.220979	0.243281
GI-2	0.21995	0.216446	0.211252	0.210671	0.205672	0.20052	0.220665	0.237946	0.219093	0.235912	0.214566	0.2436	0.212694	0.233477	0.235359	0.202527	0.198993	0.226275	0.228174	0.236586	0.26644	0.252075	0.258562	0.233102	0.260493	0.257549
GI-4	0.205631	0.232314	0.210043	0.220084	0.211029	0.216727	0.217807	0.236246	0.233939	0.238881	0.224953	0.270593	0.236436	0.239261	0.240606	0.236434	0.220887	0.23448	0.255744	0.253733	0.276486	0.26876	0.275216	0.2469	0.262797	0.269707	0.221128
GI-26	0.260247	0.262419	0.257972	0.253367	0.23541	0.24296	0.250207	0.266849	0.238547	0.249308	0.240872	0.236707	0.242264	0.246417	0.267254	0.263044	0.258359	0.246684	0.239841	0.254315	0.284324	0.232658	0.256126	0.246629	0.255117	0.245195	0.260013	0.270169
GVII	0.344973	0.335522	0.330464	0.337761	0.33785	0.343525	0.341277	0.346022	0.349321	0.328155	0.347424	0.360704	0.349377	0.341745	0.362507	0.350496	0.335047	0.343796	0.337763	0.352148	0.354859	0.344061	0.353403	0.338752	0.35147	0.330004	0.361719	0.342402	0.361007
GV	0.352517	0.364329	0.355259	0.355762	0.358355	0.369808	0.366631	0.377428	0.348058	0.355752	0.352278	0.351631	0.356714	0.370655	0.36835	0.360378	0.344948	0.364436	0.378862	0.36337	0.370967	0.337555	0.349717	0.330352	0.335501	0.378456	0.364274	0.366454	0.374009	0.39294
GIII	0.424848	0.430574	0.422982	0.42612	0.428204	0.414645	0.440715	0.445759	0.42958	0.425439	0.431363	0.442097	0.431547	0.441101	0.441239	0.43366	0.413831	0.422551	0.432976	0.427566	0.445574	0.43245	0.441264	0.424127	0.437099	0.449607	0.424876	0.427857	0.453908	0.477114	0.426657
GVI	0.395484	0.392161	0.383131	0.384506	0.386794	0.394014	0.402703	0.397666	0.390929	0.405688	0.406362	0.408628	0.417043	0.415234	0.386772	0.411809	0.387604	0.395896	0.415374	0.417907	0.434454	0.390722	0.403239	0.405013	0.405645	0.422125	0.415652	0.419835	0.401285	0.414878	0.420091	0.340394
GIX	0.424628	0.430793	0.421984	0.416997	0.428014	0.425077	0.438928	0.445473	0.429917	0.421653	0.436991	0.448951	0.431797	0.425665	0.435949	0.441752	0.431612	0.432943	0.432329	0.428391	0.436724	0.427076	0.420396	0.431305	0.419236	0.426259	0.442287	0.435757	0.453993	0.406695	0.451188	0.490814	0.466146
GIV	0.500367	0.503176	0.508535	0.50625	0.50428	0.4982	0.497208	0.506934	0.513399	0.494574	0.504441	0.528963	0.514263	0.498893	0.524053	0.514481	0.496356	0.495551	0.478751	0.504072	0.510905	0.497413	0.491712	0.494641	0.502917	0.494774	0.512465	0.492312	0.508329	0.50541	0.514902	0.542134	0.535103	0.48255
GII-1	0.462673	0.472354	0.47861	0.460133	0.477526	0.48325	0.47935	0.482231	0.476808	0.477194	0.491424	0.489491	0.47385	0.492229	0.479304	0.477932	0.484352	0.465812	0.456332	0.469607	0.484219	0.469754	0.459905	0.477107	0.468526	0.477235	0.481325	0.466371	0.49109	0.493359	0.482632	0.511753	0.493164	0.470308	0.414118
GII-2	0.467827	0.472986	0.474711	0.464043	0.482514	0.479772	0.481604	0.48959	0.48348	0.477766	0.485795	0.495269	0.480309	0.49748	0.482464	0.479192	0.481254	0.469919	0.463407	0.474919	0.488172	0.472275	0.465677	0.479858	0.476236	0.479587	0.482775	0.459519	0.49261	0.50759	0.478683	0.515854	0.500142	0.46273	0.411508	0.140569
GII-3	0.475981	0.48497	0.48875	0.471491	0.48737	0.497567	0.491594	0.489199	0.491002	0.487645	0.498095	0.499991	0.487209	0.503569	0.488751	0.489571	0.490682	0.477375	0.474177	0.4844	0.498557	0.485526	0.481063	0.488448	0.483275	0.489151	0.49292	0.467145	0.497896	0.505856	0.479115	0.518092	0.50548	0.475285	0.422785	0.151553	0.136761
GVIII	0.489156	0.495978	0.494095	0.482775	0.487972	0.48684	0.500519	0.496761	0.493589	0.499581	0.49498	0.521973	0.488258	0.495839	0.500199	0.498119	0.478987	0.485957	0.487611	0.493543	0.510811	0.473957	0.491241	0.475154	0.471023	0.49511	0.492144	0.503277	0.502654	0.504326	0.499833	0.514547	0.524399	0.499627	0.522816	0.524574	0.521269	0.532216

## Sheet: Caption
Table. Estimates of Evolutionary Divergence over Sequence Pairs between Groups
The number of amino acid differences per site from averaging over all sequence pairs between groups are shown. The analytical procedure encompassed 200 amino acid sequences. The pairwise deletion option was applied to all ambiguous positions for each sequence pair resulting in a final data set comprising 589 positions. Evolutionary analyses were conducted in MEGA12 [1].
1. Kumar S., Stecher G., Suleski M., Sanderford M., Sharma S., and Tamura K. (2024). Molecular Evolutionary Genetics Analysis Version 12 for adaptive and green computing. Molecular Biology and Evolution 41:1-9.
Disclaimer: While every effort has been made to ensure the accuracy of the caption, it is provided "as is" without warranty of any kind. Users are advised to thoroughly review the caption before its use for any purpose and report any errors or issues to the authors at www.megasoftware.net. The authors and their employers disclaim any liability for damages, including but not limited to special or …
