# Supplementary material for: Genetic Diversity of Infectious Bronchitis Virus Genotype II in Poland
Source: Pathogens. 2025 Dec 31;15(1):44. doi: 10.3390/pathogens15010044 (PMC12845367; doi:10.3390/pathogens15010044)
Supplement: Supplementary file 1 [file pathogens-15-00044-s001.zip › Table S3-nt_p-distances between groups means.xls]

## Sheet: MatrixOutput
	GI-9	GI-3	GI-8	GI-2	GI-1	GI-17	GI-27	GI-18	GI-15	GI-6	GI-10	GI-5	GI-24	GI-20	GI-23	GI-16	GI-12	GI-4	GI-13	GI-21	GI-19	GI-28	GI-22	GI-29	GI-7	GI-25	GI-11	GI-14	GI-26	GVII	GV	GIII	GVI	GIX	GIV	GII-1	GII-3	GII-2	GVIII
GI-9
GI-3	0.202785
GI-8	0.17397	0.158593
GI-2	0.224092	0.178583	0.177296
GI-1	0.232434	0.19378	0.205973	0.202726
GI-17	0.200664	0.230719	0.236174	0.234526	0.237534
GI-27	0.199438	0.220341	0.216829	0.214009	0.232452	0.179633
GI-18	0.217545	0.229591	0.22789	0.22358	0.219175	0.193634	0.185808
GI-15	0.214471	0.244645	0.234968	0.242854	0.244077	0.193536	0.19549	0.194675
GI-6	0.222224	0.201773	0.211265	0.207444	0.188165	0.22118	0.214977	0.215354	0.228808
GI-10	0.224865	0.217714	0.229714	0.20766	0.222604	0.210525	0.21107	0.223532	0.22526	0.185307
GI-5	0.228621	0.226268	0.229597	0.221582	0.208354	0.200698	0.191247	0.1889	0.210388	0.180835	0.186221
GI-24	0.261495	0.246971	0.237215	0.24495	0.199995	0.263276	0.259621	0.243696	0.269093	0.225908	0.263914	0.236672
GI-20	0.186721	0.202562	0.187011	0.204179	0.22578	0.231164	0.229491	0.238188	0.240363	0.223474	0.236734	0.252561	0.261248
GI-23	0.253544	0.25237	0.24261	0.254417	0.242121	0.247594	0.235162	0.240316	0.246043	0.226157	0.236121	0.239287	0.257067	0.253895
GI-16	0.272361	0.263641	0.257414	0.263401	0.263288	0.284046	0.264509	0.250063	0.261302	0.239651	0.256322	0.248704	0.267593	0.259507	0.207956
GI-12	0.237431	0.229449	0.225361	0.238664	0.227282	0.239808	0.239724	0.239198	0.241141	0.201708	0.231305	0.220236	0.259929	0.236563	0.200978	0.226797
GI-4	0.211806	0.216846	0.199464	0.20463	0.244454	0.245299	0.216518	0.234307	0.23231	0.216587	0.217136	0.228418	0.251618	0.213379	0.25951	0.257803	0.234751
GI-13	0.264843	0.267913	0.269405	0.276152	0.261067	0.271842	0.266467	0.264853	0.285296	0.245808	0.257548	0.247094	0.264004	0.261823	0.245792	0.257507	0.253296	0.26422
GI-21	0.252644	0.242263	0.234466	0.237982	0.264914	0.255515	0.241918	0.238079	0.247595	0.218031	0.24029	0.233281	0.276256	0.240566	0.23107	0.238653	0.230322	0.253919	0.17087
GI-19	0.277138	0.293092	0.281189	0.281932	0.269605	0.291164	0.270964	0.28571	0.280436	0.269629	0.271517	0.26128	0.267977	0.280117	0.263084	0.279271	0.265787	0.286307	0.258025	0.263185
GI-28	0.279206	0.29284	0.276296	0.281696	0.241222	0.272434	0.266017	0.261313	0.255818	0.267932	0.274305	0.255371	0.261112	0.28174	0.26177	0.290759	0.265706	0.284359	0.263288	0.274651	0.144623
GI-22	0.25707	0.248378	0.233129	0.245397	0.212124	0.247382	0.24233	0.238485	0.246709	0.232395	0.248375	0.231888	0.228256	0.25637	0.246826	0.267633	0.251351	0.25464	0.249182	0.260069	0.2225	0.176826
GI-29	0.27792	0.270321	0.25928	0.267537	0.231651	0.272562	0.248955	0.249137	0.26086	0.254042	0.258256	0.235835	0.255443	0.27495	0.251232	0.26347	0.250049	0.267208	0.264347	0.267059	0.183398	0.14463	0.124803
GI-7	0.260258	0.255942	0.243626	0.251618	0.203506	0.255924	0.239958	0.237386	0.259701	0.236845	0.245944	0.219439	0.247049	0.264313	0.245995	0.2678	0.248341	0.267053	0.258881	0.264012	0.255825	0.23977	0.211466	0.220715
GI-25	0.282155	0.278122	0.265322	0.275387	0.224057	0.275732	0.256208	0.242474	0.269218	0.256621	0.269674	0.244037	0.252119	0.288199	0.264701	0.28649	0.27037	0.27208	0.285223	0.290928	0.23518	0.223272	0.225342	0.230437	0.2115
GI-11	0.241794	0.245161	0.243359	0.245051	0.244609	0.241051	0.245313	0.231562	0.241166	0.225535	0.229303	0.224089	0.262357	0.233642	0.234136	0.251387	0.22308	0.252432	0.258792	0.236459	0.268848	0.281088	0.261723	0.26467	0.264066	0.277021
GI-14	0.244193	0.251434	0.245917	0.247956	0.254968	0.25258	0.238162	0.242344	0.242377	0.23251	0.253469	0.246844	0.275798	0.233165	0.243768	0.266792	0.245068	0.246408	0.246023	0.220196	0.264595	0.282403	0.256907	0.272715	0.279205	0.297349	0.242488
GI-26	0.286287	0.275269	0.276045	0.271078	0.256561	0.282936	0.282064	0.280822	0.283874	0.256622	0.264775	0.266981	0.272413	0.278146	0.273489	0.293866	0.273706	0.281402	0.256947	0.260689	0.278743	0.290328	0.263682	0.270843	0.274022	0.296461	0.255337	0.27474
GVII	0.398526	0.404721	0.403388	0.412824	0.395223	0.415443	0.385928	0.403935	0.402831	0.400753	0.407045	0.397937	0.389226	0.391694	0.412454	0.425391	0.414788	0.3991	0.412212	0.404008	0.388852	0.395189	0.386709	0.395761	0.415804	0.409424	0.416399	0.398547	0.434686
GV	0.418203	0.422651	0.413484	0.418936	0.433855	0.438066	0.419966	0.421888	0.445276	0.424055	0.443081	0.440161	0.43558	0.421163	0.43176	0.446553	0.421864	0.437572	0.42651	0.432353	0.418076	0.441889	0.407442	0.420789	0.43322	0.433347	0.411238	0.434622	0.453557	0.477065
GIII	0.465224	0.508076	0.470768	0.504024	0.482627	0.4904	0.480309	0.480772	0.477248	0.475102	0.485688	0.487966	0.498042	0.493511	0.500109	0.5102	0.492143	0.464563	0.488256	0.480701	0.482863	0.476825	0.465785	0.480919	0.482888	0.486975	0.487018	0.481218	0.500133	0.565883	0.51086
GVI	0.443911	0.476286	0.456426	0.477792	0.474768	0.431777	0.449599	0.473064	0.460542	0.454391	0.457316	0.44419	0.47883	0.447766	0.474713	0.484286	0.461567	0.478677	0.46271	0.484011	0.443401	0.470692	0.460277	0.460686	0.470203	0.483964	0.465034	0.46578	0.452913	0.517434	0.482875	0.409742
GIX	0.514894	0.538047	0.530268	0.509844	0.503997	0.508449	0.492629	0.48992	0.499467	0.497551	0.524532	0.493766	0.487639	0.506094	0.497774	0.503631	0.51183	0.51478	0.518467	0.503447	0.491947	0.486071	0.498034	0.48471	0.501155	0.500691	0.519169	0.498316	0.540156	0.482663	0.52127	0.588219	0.543571
GIV	0.548787	0.561328	0.553428	0.554682	0.524821	0.570152	0.563558	0.541114	0.549319	0.553801	0.556658	0.543512	0.546008	0.559699	0.548163	0.569747	0.559086	0.551742	0.579192	0.563901	0.561404	0.539804	0.532784	0.545052	0.553903	0.54669	0.557851	0.567546	0.561903	0.558506	0.592663	0.632292	0.603267	0.531311
GII-1	0.528555	0.563876	0.54627	0.553113	0.561878	0.567818	0.557003	0.53437	0.556579	0.577535	0.560864	0.545077	0.550542	0.538637	0.55212	0.580901	0.56778	0.543496	0.558715	0.542414	0.56718	0.546799	0.547398	0.542924	0.549452	0.557788	0.563472	0.546742	0.568565	0.588144	0.571196	0.61059	0.577751	0.517044	0.45958
GII-3	0.54474	0.57647	0.559553	0.558512	0.566565	0.577058	0.557353	0.545252	0.560285	0.575435	0.569814	0.546995	0.564768	0.549437	0.553486	0.588596	0.567537	0.545996	0.565051	0.544543	0.579208	0.566396	0.55629	0.55547	0.5613	0.566427	0.577929	0.552211	0.566411	0.59508	0.561712	0.605186	0.591474	0.518646	0.464251	0.10082
GII-2	0.526961	0.55573	0.542363	0.540681	0.554409	0.557968	0.53508	0.526299	0.547562	0.55443	0.559212	0.533732	0.545554	0.534382	0.538581	0.575867	0.558547	0.530633	0.551704	0.531417	0.559477	0.546587	0.542128	0.543764	0.547104	0.547082	0.561956	0.53965	0.56559	0.585054	0.55494	0.599867	0.574818	0.496575	0.447389	0.102761	0.0933573
GVIII	0.523392	0.56094	0.522902	0.557846	0.556678	0.542654	0.553058	0.540844	0.547536	0.551415	0.546719	0.53526	0.543807	0.553188	0.551072	0.575684	0.557836	0.549313	0.568368	0.549362	0.546407	0.57118	0.536729	0.531864	0.535313	0.559813	0.545352	0.543879	0.569646	0.578833	0.582512	0.615211	0.601278	0.56468	0.565604	0.580959	0.589349	0.568404

## Sheet: Caption
Table. Estimates of Evolutionary Divergence over Sequence Pairs between Groups
The number of base substitutions per site from averaging over all sequence pairs between groups are shown. Analyses were conducted using the Kimura 2-parameter model [1]. The analytical procedure encompassed 201 coding nucleotide sequences using 1st, 2nd, 3rd, and non-coding positions. The pairwise deletion option was applied to all ambiguous positions for each sequence pair resulting in a final …
1. Kimura M. (1980). A simple method for estimating evolutionary rate of base substitutions through comparative studies of nucleotide sequences. Journal of Molecular Evolution 16:111-120.
2. Kumar S., Stecher G., Suleski M., Sanderford M., Sharma S., and Tamura K. (2024). Molecular Evolutionary Genetics Analysis Version 12 for adaptive and green computing. Molecular Biology and Evolution 41:1-9.
Disclaimer: While every effort has been made to ensure the accuracy of the caption, it is provided "as is" without warranty of any kind. Users are advised to thoroughly review the caption before its use for any purpose and report any errors or issues to the authors at www.megasoftware.net. The authors and their employers disclaim any liability for damages, including but not limited to special or …
