# Supplementary material for: Genetic Diversity of Infectious Bronchitis Virus Genotype II in Poland
Source: Pathogens. 2025 Dec 31;15(1):44. doi: 10.3390/pathogens15010044 (PMC12845367; doi:10.3390/pathogens15010044)
Supplement: Supplementary file 1 [file pathogens-15-00044-s001.zip › Table-S1-nt_p-distances between strains.xls]

## Sheet: MatrixOutput
	AF006624/ArkDPI/USA/1981/GI-9_{GI-9}	KC577392/54HaN-95I/China/1995/GI-9_{GI-9}	JQ739363/ck/CH/LSD/110712/China/2011/GI-9_{GI-9}	M99482/ARK99/USA/1973/GI-9_{GI-9}	AF519573/IA/3589/98/USA/1998/GI-9_{GI-9}	DQ912831/CAL99/USA/1999/GI-9_{GI-9}	AF352831/BL-56/Mexico/1996/GI-3_{GI-3}	AF520606/IA/10623/99/USA/1999/GI-3_{GI-3}	AY789947/PA/5344/98/USA/1998/GI-3_{GI-3}	GQ229245/3381/06/Taiwan/2006/GI-3_{GI-3}	L14069/Gray/USA/1960/GI-3_{GI-3}	L14070/JMK/USA/1964/GI-3_{GI-3}	JQ964061/L165/USA/1965/GI-8_{GI-8}	JQ964066/L613/USA/1965/GI-8_{GI-8}	JQ964067/L718/USA/1966/GI-8_{GI-8}	JQ964071/L919/USA/1966/GI-8_{GI-8}	JQ964070/L905/USA/1966/GI-8_{GI-8}	M99484/SE17/USA/1967/GI-8_{GI-8}	AF520605/WI/5340/98/USA/1998/UV	AF512342/AL/5361/00/USA/2000/UV	AF218851/JF24/USA/1940s/UV	AF391154/N-M24/USA/1940s/UV	DQ070840/SDW/China/2004-2006/GI-2_{GI-2}	GQ844988/Guangzhou-06/China/2006/GI-2_{GI-2}	GU361608/Iowa609/USA/1956/GI-2_{GI-2}	GU393337/Iowa97/USA/1956/GI-2_{GI-2}	GU393336/Holte/USA/1954/GI-2_{GI-2}	AF218852/JF39/USA/1940s/UV	AF391157/N-M39/USA/1940s/UV	AY561711/M41/USA/1941/GI-1_{GI-1}	M95169/Beaudette/USA/1937/GI-1_{GI-1}	FJ888351/H120/TheNetherlands/1960/GI-1_{GI-1}	KJ200289/ckZA/6743b/11/SouthAfrica/2011/GI-1_{GI-1}	KF809793/IBV438/India/2012/GI-1_{GI-1}	KF411040/CK/CH/LLN/111169/China/2011/GI-1_{GI-1}	AF027509/CV-56b/USA/1991/GI-17_{GI-17}	AF419315/CA/Machado/88/USA/1988/GI-17_{GI-17}	FJ904714/Cal1995/USA/1995/GI-17_{GI-17}	AF305595/PA/Wolgemuth/98/USA/1998/GI-17_{GI-17}	AF419314/PA/171/99/USA/1999/GI-17_{GI-17}	AF510656/AL/6609/98/USA/1998/GI-17_{GI-17}	AF509583/AL/7052/97/USA/1997/UV	FJ904715/Cal557/USA/2003/UV	AY027541/CU83074/USA/UV	GU301925/GA08/USA/2008/GI-27_{GI-27}	GU437858/GPL8225/USA/2008/GI-27_{GI-27}	GU437864/GPL8264/USA/2009/GI-27_{GI-27}	KM660631/GA/10231/2010/USA/2010/GI-27_{GI-27}	KM660634/GA/12341/2012/USA/2012/GI-27_{GI-27}
AF006624/ArkDPI/USA/1981/GI-9_{GI-9}
KC577392/54HaN-95I/China/1995/GI-9_{GI-9}	0.00122954
JQ739363/ck/CH/LSD/110712/China/2011/GI-9_{GI-9}	0.00246183	0.00246306
M99482/ARK99/USA/1973/GI-9_{GI-9}	0.0333461	0.0333552	0.0346539
AF519573/IA/3589/98/USA/1998/GI-9_{GI-9}	0.145899	0.145932	0.147471	0.144397
DQ912831/CAL99/USA/1999/GI-9_{GI-9}	0.145965	0.145999	0.147541	0.145999	0.0237383
AF352831/BL-56/Mexico/1996/GI-3_{GI-3}	0.193978	0.192354	0.195721	0.211747	0.220114	0.221884
AF520606/IA/10623/99/USA/1999/GI-3_{GI-3}	0.188381	0.186782	0.190085	0.204247	0.226833	0.224336	0.177087
AY789947/PA/5344/98/USA/1998/GI-3_{GI-3}	0.201361	0.199732	0.203105	0.217563	0.214247	0.21437	0.16586	0.02883
GQ229245/3381/06/Taiwan/2006/GI-3_{GI-3}	0.185139	0.183547	0.186831	0.212249	0.222786	0.21796	0.138731	0.11171	0.108021
L14069/Gray/USA/1960/GI-3_{GI-3}	0.185186	0.183594	0.186881	0.20656	0.219368	0.217159	0.132173	0.108141	0.104528	0.0212214
L14070/JMK/USA/1964/GI-3_{GI-3}	0.180374	0.178792	0.182052	0.206682	0.220237	0.218028	0.132173	0.10741	0.103078	0.0205852	0.0105409
JQ964061/L165/USA/1965/GI-8_{GI-8}	0.15706	0.155537	0.157869	0.165652	0.213178	0.211684	0.177746	0.166278	0.178753	0.148313	0.142331	0.143867
JQ964066/L613/USA/1965/GI-8_{GI-8}	0.156343	0.15482	0.157153	0.164934	0.213178	0.21595	0.180229	0.170806	0.1811	0.149016	0.142331	0.143867	0.012367
JQ964067/L718/USA/1966/GI-8_{GI-8}	0.151784	0.150271	0.152587	0.160315	0.210784	0.212698	0.17544	0.168538	0.178804	0.144495	0.138611	0.140139	0.00801709	0.0061572
JQ964071/L919/USA/1966/GI-8_{GI-8}	0.151042	0.14953	0.151844	0.161137	0.209988	0.211901	0.173824	0.168586	0.178857	0.142994	0.137122	0.138646	0.00863639	0.00677802	0.0018419
JQ964070/L905/USA/1966/GI-8_{GI-8}	0.151784	0.150271	0.152587	0.160315	0.211632	0.213552	0.175481	0.169341	0.179621	0.143795	0.137919	0.139447	0.00987854	0.0067764	0.00184162	0.00307343
M99484/SE17/USA/1967/GI-8_{GI-8}	0.149445	0.147938	0.150242	0.157933	0.209043	0.210941	0.175358	0.171707	0.182024	0.143761	0.13934	0.140869	0.0129978	0.0111286	0.00616025	0.0074041	0.00678022
AF520605/WI/5340/98/USA/1998/UV	0.200186	0.200233	0.201074	0.207104	0.18062	0.180175	0.219136	0.219443	0.208439	0.204912	0.202434	0.200844	0.142446	0.146169	0.14471	0.143208	0.145475	0.146216
AF512342/AL/5361/00/USA/2000/UV	0.188858	0.188901	0.188901	0.195449	0.193877	0.192206	0.212117	0.187053	0.194403	0.199348	0.193647	0.194477	0.157052	0.160091	0.157119	0.155522	0.157052	0.156239	0.168655
AF218851/JF24/USA/1940s/UV	0.198134	0.19817	0.199006	0.215737	0.235068	0.228105	0.201182	0.186858	0.175578	0.168014	0.16412	0.161801	0.172277	0.176244	0.173117	0.170737	0.172311	0.173889	0.196948	0.188075
AF391154/N-M24/USA/1940s/UV	0.19001	0.190044	0.190869	0.207402	0.226509	0.219633	0.194557	0.179648	0.168481	0.161003	0.157145	0.154848	0.165238	0.169166	0.166068	0.163711	0.16527	0.166833	0.18962	0.182495	0.00623786
DQ070840/SDW/China/2004-2006/GI-2_{GI-2}	0.217497	0.215828	0.219276	0.229404	0.253681	0.246533	0.209151	0.190219	0.193398	0.17647	0.17112	0.168698	0.182039	0.185304	0.18208	0.181307	0.182895	0.182853	0.238715	0.200396	0.188175	0.180929
GQ844988/Guangzhou-06/China/2006/GI-2_{GI-2}	0.210655	0.208986	0.211568	0.224317	0.24753	0.2422	0.20177	0.180391	0.182725	0.168369	0.163834	0.160623	0.173709	0.176969	0.17375	0.172978	0.174563	0.174522	0.230958	0.197848	0.186853	0.179637	0.00564533
GU361608/Iowa609/USA/1956/GI-2_{GI-2}	0.206898	0.205258	0.208645	0.222812	0.247878	0.240794	0.202654	0.184077	0.186501	0.168157	0.162085	0.160494	0.176073	0.179309	0.176115	0.173741	0.176923	0.17688	0.231218	0.196328	0.177051	0.169938	0.0136983	0.0195652
GU393337/Iowa97/USA/1956/GI-2_{GI-2}	0.207596	0.205955	0.209345	0.22352	0.248605	0.241516	0.202508	0.184771	0.187197	0.16804	0.161973	0.160383	0.17595	0.179184	0.175993	0.17362	0.1768	0.176756	0.23193	0.197024	0.177744	0.170628	0.0143191	0.0201943	0
GU393336/Holte/USA/1954/GI-2_{GI-2}	0.205955	0.204318	0.207699	0.221841	0.246863	0.239792	0.202568	0.183177	0.185597	0.168087	0.16202	0.160429	0.175993	0.179229	0.176036	0.173663	0.176844	0.1768	0.230226	0.195401	0.176152	0.169051	0.0130627	0.0189156	0.00184644	0.00246183
AF218852/JF39/USA/1940s/UV	0.232989	0.231293	0.232163	0.249657	0.245587	0.24314	0.234815	0.211727	0.194438	0.214744	0.210626	0.211483	0.215712	0.217432	0.216628	0.215825	0.215768	0.216571	0.234636	0.226234	0.18603	0.180471	0.22793	0.217746	0.217139	0.216983	0.217039
AF391157/N-M39/USA/1940s/UV	0.226346	0.224665	0.22553	0.241116	0.238873	0.236456	0.224674	0.201821	0.184771	0.20662	0.203397	0.203397	0.208377	0.210937	0.210141	0.209347	0.209287	0.210082	0.226945	0.215288	0.177243	0.171752	0.21869	0.208551	0.208065	0.207916	0.207972	0.0148992
AY561711/M41/USA/1941/GI-1_{GI-1}	0.218328	0.216646	0.219244	0.24013	0.240498	0.236137	0.222644	0.183689	0.162917	0.193967	0.189818	0.190657	0.20024	0.202794	0.201145	0.201201	0.199446	0.201941	0.227292	0.208386	0.166284	0.160014	0.202648	0.198732	0.192189	0.192887	0.192932	0.158222	0.155017
M95169/Beaudette/USA/1937/GI-1_{GI-1}	0.218376	0.216694	0.219294	0.240193	0.236325	0.23021	0.224685	0.179486	0.158952	0.194644	0.188929	0.191335	0.201997	0.205419	0.20462	0.20468	0.202908	0.205419	0.227235	0.21103	0.171077	0.16476	0.208631	0.203808	0.199759	0.200463	0.198819	0.158261	0.155054	0.022093
FJ888351/H120/TheNetherlands/1960/GI-1_{GI-1}	0.222625	0.220932	0.22355	0.244589	0.240561	0.235305	0.223594	0.179704	0.162065	0.196447	0.189035	0.191442	0.202966	0.205419	0.20462	0.20468	0.202908	0.205419	0.228121	0.21265	0.168656	0.162363	0.20601	0.201219	0.197175	0.197877	0.19624	0.163776	0.160541	0.0246925	0.025963
KJ200289/ckZA/6743b/11/SouthAfrica/2011/GI-1_{GI-1}	0.224873	0.223166	0.225805	0.247019	0.243861	0.238552	0.224954	0.18314	0.165428	0.198578	0.191835	0.194264	0.205781	0.207508	0.206702	0.206762	0.204977	0.207508	0.231315	0.214868	0.170458	0.164117	0.20736	0.202574	0.199211	0.199916	0.198266	0.164733	0.161476	0.0261205	0.0280547	0.0031297
KF809793/IBV438/India/2012/GI-1_{GI-1}	0.236202	0.234478	0.237147	0.259387	0.257092	0.251715	0.235201	0.193856	0.175184	0.212018	0.204446	0.206903	0.219309	0.221059	0.220243	0.220305	0.218495	0.221059	0.245245	0.22939	0.182805	0.176391	0.220882	0.216823	0.211825	0.21253	0.210861	0.176968	0.173669	0.0363202	0.0402509	0.016326	0.0176963
KF411040/CK/CH/LLN/111169/China/2011/GI-1_{GI-1}	0.221564	0.219865	0.222494	0.241935	0.234493	0.228357	0.232398	0.183196	0.16395	0.199434	0.19364	0.19364	0.199258	0.200114	0.200172	0.200231	0.198461	0.199258	0.228819	0.210734	0.164192	0.157905	0.208121	0.206605	0.199218	0.199926	0.198276	0.153906	0.153879	0.0425058	0.0512282	0.0519415	0.052898	0.0640577
AF027509/CV-56b/USA/1991/GI-17_{GI-17}	0.21089	0.20923	0.212684	0.208497	0.201227	0.198078	0.234665	0.222829	0.222622	0.240107	0.242004	0.239279	0.236433	0.247731	0.241754	0.24168	0.24251	0.241536	0.223879	0.209338	0.224929	0.21818	0.231296	0.230588	0.225653	0.226367	0.224674	0.244896	0.233728	0.228741	0.227156	0.238603	0.241902	0.252264	0.232365
AF419315/CA/Machado/88/USA/1988/GI-17_{GI-17}	0.209294	0.207637	0.211085	0.206905	0.197963	0.194827	0.229394	0.219454	0.21925	0.238453	0.240348	0.237628	0.234786	0.246061	0.240097	0.240023	0.240851	0.239878	0.224025	0.206876	0.225051	0.218299	0.227882	0.227142	0.222272	0.222984	0.221299	0.238714	0.227641	0.227089	0.225508	0.236932	0.240214	0.248715	0.230698	0.0049425
FJ904714/Cal1995/USA/1995/GI-17_{GI-17}	0.206366	0.204714	0.20815	0.203982	0.198445	0.195302	0.230894	0.220883	0.219933	0.237249	0.239143	0.238235	0.232693	0.243047	0.237097	0.237025	0.238751	0.236884	0.227121	0.208254	0.223136	0.216387	0.23021	0.229497	0.222818	0.223533	0.221843	0.238482	0.227392	0.227871	0.226291	0.237773	0.240145	0.251435	0.226075	0.0118284	0.00932397
AF305595/PA/Wolgemuth/98/USA/1998/GI-17_{GI-17}	0.220428	0.218749	0.222233	0.218868	0.189609	0.193989	0.229657	0.244029	0.229141	0.244642	0.242903	0.241098	0.239338	0.250655	0.245425	0.245359	0.246195	0.24254	0.218455	0.228245	0.237969	0.231097	0.244474	0.243054	0.236921	0.237642	0.23592	0.239855	0.230524	0.230673	0.229988	0.236023	0.238379	0.251487	0.226255	0.0830137	0.0802495	0.0845895
AF419314/PA/171/99/USA/1999/GI-17_{GI-17}	0.2111	0.209438	0.212889	0.208821	0.187725	0.184727	0.220935	0.231102	0.223041	0.230739	0.226505	0.22917	0.228192	0.240267	0.232557	0.233379	0.234203	0.232358	0.209649	0.223633	0.221242	0.214513	0.243917	0.242411	0.239804	0.240526	0.238796	0.226966	0.22028	0.230356	0.226077	0.237694	0.240066	0.25322	0.230552	0.0903275	0.0889493	0.0926589	0.0661409
AF510656/AL/6609/98/USA/1998/GI-17_{GI-17}	0.182857	0.18127	0.184543	0.176573	0.165411	0.169411	0.218837	0.224111	0.219813	0.227559	0.226	0.224242	0.217157	0.222217	0.217963	0.218016	0.218822	0.218769	0.196154	0.228169	0.219016	0.212341	0.255062	0.247282	0.2474	0.248126	0.246383	0.246282	0.237804	0.240221	0.241361	0.247635	0.250083	0.262431	0.238933	0.103558	0.102888	0.106691	0.0928468	0.0748714
AF509583/AL/7052/97/USA/1997/UV	0.203982	0.202352	0.204877	0.203932	0.185902	0.18183	0.201659	0.20747	0.199415	0.202994	0.20211	0.200532	0.229352	0.234466	0.230264	0.228581	0.230264	0.229352	0.217686	0.193612	0.220124	0.213455	0.231094	0.225956	0.227618	0.22833	0.226641	0.245227	0.234113	0.233964	0.232112	0.23543	0.237839	0.251715	0.238035	0.169955	0.164432	0.167275	0.178589	0.172597	0.157623
FJ904715/Cal557/USA/2003/UV	0.223733	0.222057	0.223789	0.225302	0.221747	0.218646	0.221677	0.209482	0.210715	0.224673	0.219498	0.222989	0.229587	0.232848	0.23128	0.229587	0.232161	0.22771	0.223014	0.192587	0.209645	0.204773	0.22607	0.224426	0.221044	0.221744	0.220075	0.215828	0.208505	0.214748	0.214697	0.216424	0.218613	0.230535	0.216975	0.165143	0.162044	0.163891	0.179764	0.173361	0.187883	0.154028
AY027541/CU83074/USA/UV	0.206117	0.204478	0.206177	0.211915	0.197957	0.191621	0.228323	0.216032	0.206908	0.224272	0.220852	0.219119	0.236001	0.240182	0.238593	0.236885	0.238593	0.238531	0.206655	0.190647	0.210004	0.202576	0.23177	0.23011	0.221806	0.222506	0.220836	0.219099	0.210937	0.214906	0.213232	0.214207	0.215393	0.230033	0.218064	0.171768	0.169441	0.172996	0.172101	0.16647	0.176151	0.160132	0.160132
GU301925/GA08/USA/2008/GI-27_{GI-27}	0.184453	0.182868	0.185305	0.187594	0.219431	0.217823	0.210736	0.213725	0.22095	0.225808	0.220656	0.219042	0.212383	0.215589	0.213183	0.212289	0.214032	0.21474	0.211081	0.181746	0.216332	0.212176	0.209643	0.2103	0.20805	0.208746	0.207106	0.24304	0.233724	0.228221	0.231586	0.230694	0.232825	0.24611	0.233832	0.170977	0.168652	0.168957	0.192134	0.179719	0.178667	0.165068	0.157818	0.155415
GU437858/GPL8225/USA/2008/GI-27_{GI-27}	0.184249	0.182666	0.185098	0.187388	0.220021	0.218413	0.209612	0.21259	0.219805	0.223789	0.219524	0.217913	0.212138	0.216192	0.213785	0.212893	0.214633	0.215343	0.209959	0.1856	0.218669	0.214502	0.211947	0.212627	0.209497	0.210193	0.208551	0.244657	0.235328	0.23059	0.23307	0.23307	0.234493	0.248526	0.236228	0.170761	0.168438	0.168745	0.19273	0.180318	0.178454	0.164868	0.159985	0.156799	0.00430885
GU437864/GPL8264/USA/2009/GI-27_{GI-27}	0.183589	0.182007	0.184442	0.186725	0.221985	0.220375	0.211565	0.216292	0.224402	0.224894	0.220611	0.219	0.211481	0.21468	0.21228	0.211386	0.213128	0.213831	0.211048	0.187326	0.218867	0.214697	0.207048	0.208533	0.207153	0.207849	0.206211	0.247363	0.238002	0.232655	0.236941	0.235137	0.235663	0.250644	0.235594	0.174207	0.172686	0.172181	0.193768	0.182148	0.182614	0.166545	0.163284	0.159203	0.00990244	0.0105117
KM660631/GA/10231/2010/USA/2010/GI-27_{GI-27}	0.187619	0.186016	0.188483	0.189226	0.22152	0.216423	0.21102	0.213911	0.222066	0.226966	0.221883	0.223634	0.213511	0.218465	0.214317	0.213411	0.215176	0.215883	0.212112	0.187374	0.220703	0.215624	0.210752	0.211428	0.211604	0.212308	0.210646	0.246947	0.236615	0.228263	0.229989	0.229094	0.230758	0.24459	0.232499	0.170943	0.169414	0.169721	0.19394	0.181395	0.182597	0.167163	0.158449	0.159813	0.00870845	0.0118453	0.0150177
KM660634/GA/12341/2012/USA/2012/GI-27_{GI-27}	0.196575	0.194957	0.197448	0.196791	0.219791	0.215586	0.217584	0.216075	0.224083	0.239754	0.231177	0.233835	0.221293	0.228036	0.223843	0.221293	0.225589	0.224657	0.21711	0.182736	0.228616	0.224369	0.224103	0.222384	0.221558	0.222263	0.220584	0.242119	0.231878	0.232853	0.231888	0.229204	0.231929	0.247262	0.241571	0.178262	0.176724	0.180349	0.192358	0.178535	0.186331	0.172162	0.164362	0.160153	0.0545219	0.0578671	0.0572659	0.0581119
KM660635/GA/13384/2013/USA/2013/GI-27_{GI-27}	0.204362	0.202723	0.204406	0.207887	0.208497	0.207011	0.214692	0.212125	0.214533	0.22676	0.226954	0.224311	0.22201	0.223516	0.221079	0.219399	0.220209	0.220151	0.229466	0.179405	0.214585	0.207026	0.227886	0.218342	0.224411	0.225126	0.223433	0.225215	0.219286	0.215171	0.211858	0.218619	0.220543	0.232856	0.21344	0.173153	0.16999	0.1727	0.197153	0.190984	0.206067	0.184338	0.176126	0.169653	0.149606	0.152649	0.152778	0.150215	0.13787
AY296744/JP8127/Japan/1993/GI-18_{GI-18}	0.214108	0.212459	0.215001	0.21529	0.21105	0.211791	0.237642	0.227777	0.230087	0.245945	0.243321	0.244216	0.232921	0.237965	0.234721	0.232921	0.234616	0.235439	0.242158	0.206866	0.235011	0.229976	0.239531	0.23521	0.236951	0.237657	0.234201	0.234689	0.228841	0.230333	0.231159	0.233706	0.236037	0.24826	0.230332	0.17025	0.168736	0.170608	0.184231	0.177202	0.191028	0.183285	0.167657	0.171784	0.177544	0.178946	0.181588	0.180836	0.171498
AY296746/JP9758/Japan/1995/GI-18_{GI-18}	0.21511	0.213457	0.216006	0.2163	0.211201	0.211942	0.238646	0.227943	0.230254	0.246125	0.243499	0.244395	0.23309	0.238138	0.234891	0.23309	0.234786	0.23561	0.242336	0.207014	0.235184	0.230145	0.239706	0.235383	0.237123	0.23783	0.234371	0.235685	0.229824	0.230502	0.231329	0.233878	0.236212	0.248445	0.230502	0.17037	0.168854	0.170728	0.184361	0.177327	0.191163	0.183413	0.167773	0.171903	0.177668	0.179071	0.181716	0.180963	0.172427
KC577388/48SD-96VI/China/1996/GI-18_{GI-18}	0.210901	0.209258	0.211792	0.211236	0.21287	0.212255	0.231803	0.21883	0.217893	0.22073	0.218195	0.215728	0.220559	0.220559	0.220717	0.219052	0.219857	0.218947	0.23547	0.209743	0.221698	0.215017	0.217686	0.214202	0.214397	0.215094	0.213441	0.226333	0.220553	0.196961	0.198599	0.205302	0.207391	0.217565	0.203314	0.197009	0.193756	0.194042	0.204749	0.199068	0.215648	0.20714	0.174577	0.185584	0.192348	0.194598	0.195685	0.199145	0.193683
KC577391/53XJ-99II/China/1999/GI-18_{GI-18}	0.213003	0.211353	0.2139	0.213344	0.214987	0.21265	0.232245	0.220984	0.220042	0.222887	0.22034	0.217862	0.221844	0.221844	0.222003	0.220332	0.22114	0.220226	0.23592	0.211852	0.223883	0.217169	0.219514	0.21635	0.216518	0.217217	0.215557	0.228516	0.222709	0.199027	0.200673	0.207409	0.20952	0.21973	0.205423	0.197366	0.194106	0.194396	0.206841	0.199431	0.216048	0.207527	0.175703	0.185922	0.191862	0.194115	0.195197	0.198655	0.194032
AY296745/JP8443/Japan/1994/GI-18_{GI-18}	0.227423	0.227477	0.22835	0.227705	0.254147	0.25	0.252225	0.216254	0.215219	0.231573	0.227477	0.227589	0.225957	0.229124	0.229379	0.227588	0.229274	0.230093	0.237837	0.213069	0.226977	0.22186	0.216394	0.211182	0.211416	0.212111	0.210463	0.213829	0.207221	0.211057	0.206729	0.210148	0.213457	0.226796	0.215448	0.205943	0.201819	0.204691	0.215125	0.211349	0.232788	0.218905	0.18274	0.204577	0.189534	0.191915	0.194505	0.195838	0.188648
AY257062/K281-01/Korea/2001/GI-15_{GI-15}	0.209947	0.209993	0.210842	0.212643	0.226172	0.231519	0.252875	0.225425	0.22939	0.254429	0.252676	0.250086	0.234321	0.237728	0.234371	0.234422	0.235247	0.231706	0.232464	0.228047	0.241086	0.236	0.245263	0.238425	0.237591	0.237417	0.237469	0.251449	0.241871	0.232032	0.231075	0.232862	0.234666	0.247305	0.237344	0.189135	0.185913	0.187922	0.198841	0.206634	0.205505	0.218667	0.204414	0.203883	0.194643	0.195372	0.196422	0.190965	0.201002
AY257068/K210-02/Korea/2002/GI-15_{GI-15}	0.212293	0.212341	0.213192	0.215002	0.224898	0.230197	0.252687	0.220808	0.224714	0.247074	0.246237	0.242779	0.237555	0.241858	0.237605	0.237657	0.23683	0.234928	0.231165	0.225957	0.24067	0.235588	0.246029	0.240034	0.240898	0.240722	0.240775	0.247316	0.2378	0.234286	0.22977	0.230658	0.233865	0.246869	0.237727	0.19122	0.187993	0.190847	0.197546	0.204598	0.206004	0.218316	0.205819	0.204485	0.194643	0.195234	0.196283	0.19207	0.201922
JQ977697/SNU8067/Korea/2008/GI-15_{GI-15}	0.209395	0.209442	0.210288	0.213686	0.224657	0.229974	0.252195	0.229775	0.23299	0.250062	0.25	0.247426	0.234565	0.238844	0.234616	0.234668	0.234616	0.231952	0.228143	0.22238	0.240561	0.233706	0.241982	0.237773	0.234371	0.234201	0.234251	0.248963	0.242128	0.234099	0.233271	0.234031	0.236361	0.248458	0.236783	0.187109	0.183903	0.187569	0.194986	0.201026	0.204128	0.216483	0.207929	0.199929	0.191596	0.192192	0.191558	0.1906	0.20144
FJ807933/EJ95/Korea/1995/GI-15_{GI-15}	0.203244	0.203288	0.204127	0.213242	0.216094	0.223094	0.262785	0.233804	0.235386	0.255152	0.254443	0.253531	0.240358	0.241133	0.236004	0.235179	0.237763	0.235952	0.239559	0.217347	0.258395	0.249536	0.252389	0.246223	0.245521	0.246237	0.246298	0.262478	0.25367	0.241511	0.242588	0.244273	0.247975	0.260785	0.246235	0.189719	0.186498	0.188508	0.205349	0.210811	0.210401	0.219864	0.21856	0.205669	0.197792	0.19936	0.199583	0.195891	0.198087
FJ807944/K620/02/Korea/2002/GI-15_{GI-15}	0.211398	0.211444	0.212293	0.216022	0.216145	0.21636	0.256149	0.233618	0.23875	0.256649	0.256064	0.253464	0.234251	0.239419	0.236057	0.234356	0.235179	0.233377	0.230524	0.209897	0.247968	0.24284	0.260823	0.254962	0.252103	0.252828	0.251077	0.256776	0.248034	0.250512	0.249536	0.259524	0.261493	0.276379	0.2424	0.179785	0.174984	0.176121	0.188901	0.190043	0.192362	0.200486	0.20123	0.192552	0.199839	0.200579	0.201614	0.197026	0.196465
FJ807932/B4/Korea/1986/GI-15_{GI-15}	0.209989	0.208343	0.21089	0.215276	0.211984	0.211236	0.253011	0.229281	0.236273	0.246785	0.24606	0.244388	0.23067	0.232314	0.228983	0.227301	0.228983	0.228075	0.230402	0.20924	0.241238	0.234374	0.245242	0.236518	0.236746	0.237455	0.233989	0.252919	0.246118	0.250988	0.244655	0.249998	0.253615	0.267435	0.245387	0.191163	0.186277	0.188284	0.198799	0.196516	0.201893	0.198267	0.195771	0.184612	0.192947	0.194505	0.195558	0.190928	0.186174
AF151953/A/NewZealand/1970s/GI-6_{GI-6}	0.219558	0.217887	0.220476	0.224705	0.226202	0.222079	0.230714	0.206033	0.191949	0.194396	0.190489	0.189762	0.213559	0.213559	0.213615	0.211958	0.211903	0.213559	0.225802	0.200233	0.202011	0.193848	0.213169	0.207429	0.205748	0.206397	0.205601	0.196054	0.187082	0.182685	0.180271	0.180942	0.182063	0.195252	0.185467	0.21743	0.214085	0.217092	0.226563	0.219644	0.231071	0.220408	0.209141	0.202835	0.214858	0.218025	0.217366	0.216724	0.224648
DQ515802/J9-vaccinestrain/China/GI-6_{GI-6}	0.218749	0.217079	0.219665	0.223891	0.227115	0.222987	0.226478	0.201959	0.187954	0.190388	0.186501	0.185777	0.211159	0.211159	0.211216	0.209564	0.209508	0.211159	0.223351	0.197861	0.199615	0.191476	0.210756	0.205018	0.203363	0.204011	0.203218	0.1937	0.184755	0.181984	0.17957	0.180234	0.182133	0.194528	0.184762	0.215005	0.21167	0.214664	0.224108	0.217208	0.228613	0.217978	0.20675	0.200467	0.212445	0.215605	0.21495	0.215099	0.223015
JQ250818/QS/China/2010/GI-6_{GI-6}	0.218749	0.217079	0.219665	0.223891	0.227115	0.222987	0.226478	0.201959	0.187954	0.190388	0.186501	0.185777	0.211159	0.211159	0.211216	0.209564	0.209508	0.211159	0.223351	0.197861	0.199615	0.191476	0.210756	0.205018	0.203363	0.204011	0.203218	0.1937	0.184755	0.181984	0.17957	0.180234	0.182133	0.194528	0.184762	0.215005	0.21167	0.214664	0.224108	0.217208	0.228613	0.217978	0.20675	0.200467	0.212445	0.215605	0.21495	0.215099	0.223015
U29520/V5/90/Australia/1990/GI-6_{GI-6}	0.219558	0.217887	0.220476	0.225577	0.228802	0.224665	0.22913	0.205298	0.191218	0.193664	0.189762	0.189037	0.212072	0.212814	0.21213	0.210361	0.211159	0.212814	0.225043	0.19791	0.200413	0.192265	0.211559	0.20582	0.204157	0.204806	0.204011	0.194484	0.18553	0.183585	0.181165	0.181829	0.183741	0.196153	0.186378	0.215928	0.212588	0.215589	0.225043	0.219012	0.231198	0.219644	0.208393	0.20294	0.213345	0.216509	0.215859	0.216009	0.224705
U29519/VicS/Australia/1962/GI-6_{GI-6}	0.218696	0.217027	0.219611	0.223835	0.229622	0.225481	0.229004	0.20524	0.191168	0.194447	0.190541	0.189815	0.211903	0.211903	0.211958	0.210305	0.21025	0.211903	0.225861	0.201122	0.200371	0.192226	0.211506	0.206624	0.204107	0.204755	0.203961	0.196104	0.187129	0.182724	0.181944	0.18261	0.183705	0.195287	0.185508	0.217487	0.214141	0.21715	0.226621	0.219703	0.231134	0.222174	0.20919	0.201204	0.214905	0.218074	0.217417	0.217586	0.227275
U29523/N2/75/Australia/1975/GI-6_{GI-6}	0.218359	0.216688	0.218412	0.228527	0.231482	0.225465	0.239903	0.208842	0.206945	0.216165	0.215236	0.216969	0.209959	0.21402	0.20916	0.208252	0.20905	0.209849	0.232302	0.206571	0.220008	0.212478	0.219257	0.210957	0.213411	0.214064	0.213257	0.211255	0.203018	0.203271	0.200031	0.203221	0.2053	0.219684	0.204699	0.220825	0.217452	0.22043	0.239069	0.232242	0.238445	0.226741	0.207992	0.215858	0.225042	0.225635	0.226751	0.227843	0.228714
AF151954/B/NewZealand/1970s/GI-10_{GI-10}	0.223094	0.221419	0.224894	0.236706	0.245279	0.239295	0.237025	0.206177	0.209287	0.223336	0.216589	0.220046	0.235368	0.238531	0.236063	0.23436	0.23518	0.23512	0.234446	0.198834	0.208183	0.199932	0.211853	0.210052	0.20613	0.206823	0.205189	0.231461	0.224657	0.20193	0.199453	0.206107	0.208217	0.220988	0.202693	0.19832	0.195064	0.197051	0.213964	0.21323	0.224564	0.210541	0.191368	0.203651	0.211091	0.213386	0.210199	0.209544	0.212377
AF151955/C/NewZealand/1970s/GI-10_{GI-10}	0.218884	0.217219	0.22067	0.224657	0.227252	0.221524	0.231668	0.206259	0.212035	0.215787	0.214128	0.214987	0.225849	0.228345	0.225907	0.224981	0.227531	0.226604	0.245707	0.208841	0.216811	0.210172	0.206447	0.204668	0.204077	0.204773	0.203141	0.249939	0.242058	0.225376	0.221944	0.225425	0.226914	0.241495	0.221402	0.205478	0.202193	0.202689	0.2225	0.218749	0.220268	0.18556	0.189554	0.214778	0.210037	0.208948	0.209142	0.209341	0.215914
AF151958/K43/NewZealand/2000s/GI-10_{GI-10}	0.219747	0.218079	0.221537	0.225526	0.22812	0.222386	0.229141	0.206259	0.212035	0.216771	0.214247	0.21597	0.225849	0.228345	0.225907	0.224981	0.227531	0.226604	0.244032	0.209691	0.217682	0.211034	0.208252	0.206492	0.205023	0.205722	0.204086	0.250082	0.242198	0.224504	0.221078	0.224553	0.226035	0.240603	0.219647	0.203773	0.200497	0.200987	0.220759	0.217881	0.218533	0.187187	0.190373	0.214028	0.210138	0.209043	0.209244	0.20944	0.218487
AF151959/K87/NewZealand/2000s/GI-10_{GI-10}	0.221419	0.219747	0.223213	0.227211	0.228067	0.222332	0.229075	0.207898	0.211984	0.216709	0.214187	0.215908	0.227531	0.230032	0.22759	0.226661	0.229217	0.228287	0.243975	0.211344	0.217623	0.210977	0.209903	0.208155	0.206661	0.207361	0.205722	0.25001	0.242128	0.224457	0.221032	0.224504	0.225986	0.240554	0.219592	0.205417	0.202133	0.202628	0.2207	0.217824	0.218472	0.187147	0.191971	0.213978	0.211783	0.210684	0.210887	0.211097	0.220158
AF151956/D/NewZealand/1970s/GI-10_{GI-10}	0.221477	0.219805	0.223274	0.22727	0.232483	0.224981	0.233379	0.209539	0.213635	0.221721	0.21918	0.220046	0.229337	0.232723	0.229398	0.228462	0.231028	0.230091	0.24762	0.21044	0.217682	0.211034	0.213217	0.211494	0.209099	0.209799	0.208155	0.249939	0.242058	0.225376	0.21944	0.223682	0.22428	0.239714	0.217135	0.203773	0.200497	0.200987	0.220759	0.218749	0.220268	0.191192	0.188737	0.21563	0.211632	0.210541	0.210733	0.210946	0.216674
AF151960/T6/NewZealand/2000s/GI-10_{GI-10}	0.220611	0.218941	0.222405	0.226398	0.23336	0.225849	0.23427	0.210387	0.214488	0.222591	0.220046	0.220914	0.230212	0.233603	0.230274	0.229337	0.231906	0.230967	0.248521	0.211292	0.218555	0.211899	0.212359	0.210629	0.20825	0.20895	0.207307	0.249033	0.241162	0.225376	0.21944	0.223682	0.22428	0.239714	0.217135	0.204625	0.201344	0.201837	0.221629	0.219618	0.221137	0.192013	0.189554	0.216483	0.21248	0.211386	0.211581	0.2118	0.21753
AY775551/HN99/China/1999/GI-5_{GI-5}	0.224084	0.222405	0.225892	0.226768	0.228882	0.227147	0.237781	0.223727	0.216709	0.229144	0.225211	0.221848	0.227812	0.23205	0.228829	0.227046	0.230463	0.228677	0.22984	0.200792	0.220713	0.215772	0.227154	0.220113	0.221246	0.221949	0.220279	0.22612	0.220226	0.203322	0.202324	0.205723	0.207822	0.223114	0.204753	0.189316	0.187765	0.188942	0.205864	0.204035	0.213663	0.205503	0.176581	0.187922	0.187318	0.188737	0.190546	0.189689	0.193099
AY839140/JAAS-vaccinestrain/China/GI-5_{GI-5}	0.224023	0.222344	0.225829	0.225081	0.227962	0.226232	0.237711	0.222046	0.215047	0.229082	0.225146	0.221784	0.226134	0.230362	0.227147	0.225369	0.228778	0.226997	0.228143	0.199163	0.219026	0.214096	0.225465	0.218426	0.219576	0.220279	0.218612	0.224441	0.21856	0.201675	0.200681	0.204071	0.206156	0.221423	0.203092	0.187707	0.18616	0.187331	0.203375	0.202393	0.212006	0.203876	0.175758	0.186333	0.185729	0.187147	0.188949	0.188084	0.19149
U29522/N1/62/Australia/1962/GI-5_{GI-5}	0.222405	0.22073	0.224208	0.223463	0.226333	0.224606	0.235163	0.219565	0.21259	0.225705	0.221784	0.218438	0.223648	0.227861	0.224657	0.222885	0.226282	0.224508	0.225635	0.195915	0.217397	0.212478	0.222099	0.215064	0.216249	0.216949	0.21529	0.221953	0.216094	0.199236	0.198246	0.201624	0.203689	0.218919	0.200635	0.184501	0.18296	0.18412	0.200949	0.199119	0.208702	0.201463	0.172645	0.183166	0.182562	0.183976	0.185767	0.184883	0.188283
DQ490205/Armidale-vaccinestrain/Australia/GI-5_{GI-5}	0.232474	0.230776	0.234306	0.231785	0.238293	0.234775	0.241311	0.227102	0.220046	0.235948	0.230354	0.22859	0.233025	0.238951	0.235708	0.233899	0.235708	0.235544	0.230545	0.204909	0.223114	0.218157	0.229668	0.224373	0.223731	0.224435	0.222759	0.224341	0.21846	0.203972	0.203076	0.206475	0.207723	0.222139	0.203739	0.19015	0.188598	0.190615	0.20916	0.208248	0.214462	0.211205	0.180453	0.19111	0.18887	0.190291	0.19375	0.189689	0.19716
DQ490215/V2-02/Australia/2002/GI-5_{GI-5}	0.230903	0.229208	0.232735	0.230219	0.239356	0.235822	0.241384	0.225552	0.218501	0.234241	0.228658	0.226899	0.231334	0.235598	0.232369	0.230568	0.234009	0.232205	0.229724	0.20253	0.22153	0.216584	0.228962	0.223657	0.223028	0.223733	0.222057	0.225358	0.219471	0.204973	0.204071	0.207484	0.208733	0.223168	0.203895	0.191884	0.19033	0.191515	0.211788	0.209168	0.215387	0.212184	0.180543	0.192057	0.189729	0.19115	0.194623	0.190557	0.196465
U29453/N3/62/Australia/1962/GI-5_{GI-5}	0.220237	0.220302	0.222046	0.229082	0.246093	0.243535	0.23822	0.210923	0.211442	0.228795	0.229156	0.230044	0.226212	0.233111	0.228027	0.22634	0.226276	0.227086	0.232801	0.211426	0.227736	0.21925	0.224488	0.219345	0.219576	0.220279	0.218612	0.222565	0.217573	0.212534	0.212478	0.213342	0.215614	0.229265	0.211549	0.204602	0.201302	0.205047	0.223741	0.223267	0.226964	0.220629	0.188059	0.200362	0.205344	0.207626	0.208749	0.205465	0.203347
KF757447/V13/India/1998/GI-24_{GI-24}	0.267849	0.267913	0.267913	0.277737	0.286301	0.284416	0.276274	0.243544	0.239607	0.249615	0.245011	0.247881	0.229188	0.233791	0.232028	0.231148	0.232028	0.231976	0.277732	0.249521	0.236995	0.228813	0.243034	0.231057	0.239348	0.24011	0.238272	0.23953	0.230268	0.171605	0.169929	0.165652	0.167358	0.174793	0.178265	0.288258	0.283284	0.282188	0.299777	0.294912	0.284788	0.280528	0.260016	0.276435	0.28073	0.280595	0.283902	0.279241	0.276435
KF757450/V24/India/2007/GI-24_{GI-24}	0.252308	0.252381	0.250432	0.263074	0.258882	0.256087	0.250509	0.235836	0.220072	0.225954	0.223342	0.226146	0.21508	0.219628	0.2179	0.217037	0.2179	0.21784	0.247276	0.220233	0.214407	0.206448	0.227066	0.215277	0.223498	0.224263	0.222455	0.208431	0.199558	0.166238	0.166285	0.166193	0.16791	0.175362	0.171965	0.26845	0.263583	0.266057	0.265179	0.259183	0.25428	0.252072	0.239602	0.247148	0.262742	0.263586	0.265862	0.262246	0.25841
KF757451/V25/India/2004/GI-24_{GI-24}	0.251351	0.249593	0.251419	0.265956	0.249751	0.25523	0.249082	0.240799	0.227873	0.232439	0.229084	0.231732	0.230731	0.234151	0.231672	0.231732	0.231672	0.231613	0.248625	0.224883	0.224975	0.217397	0.240524	0.229251	0.23797	0.238694	0.236964	0.227343	0.220516	0.185857	0.190098	0.184141	0.185325	0.199446	0.190601	0.279677	0.277929	0.276421	0.266931	0.265343	0.264414	0.2612	0.253277	0.258843	0.2727	0.275178	0.275506	0.275278	0.25783
KF809791/IBV422/India/2012/GI-24_{GI-24}	0.253546	0.253613	0.253613	0.266637	0.260928	0.25737	0.255747	0.243983	0.229827	0.239324	0.238361	0.238361	0.236388	0.240618	0.23722	0.235497	0.23722	0.238053	0.242619	0.223988	0.232258	0.225469	0.252331	0.242605	0.245268	0.245996	0.243338	0.223441	0.215772	0.210629	0.210806	0.204668	0.206867	0.216948	0.215963	0.25523	0.251672	0.25394	0.250144	0.244945	0.239687	0.244813	0.254463	0.245731	0.252189	0.252787	0.254882	0.255589	0.254563
KF809795/IBV470/India/2013/GI-24_{GI-24}	0.258057	0.258126	0.258126	0.265757	0.265163	0.264363	0.278444	0.25783	0.254913	0.265643	0.264636	0.264636	0.252815	0.255439	0.252753	0.251901	0.252753	0.253606	0.257725	0.229797	0.264174	0.25706	0.268186	0.259157	0.262768	0.263505	0.260775	0.254754	0.247622	0.239602	0.236186	0.236955	0.238615	0.247979	0.245414	0.258071	0.252619	0.256775	0.260815	0.262784	0.255408	0.258201	0.261953	0.255342	0.24573	0.24634	0.24838	0.248174	0.252682
KF809796/IBV506/India/2013/GI-24_{GI-24}	0.267826	0.26791	0.26791	0.271895	0.259355	0.255021	0.269431	0.260279	0.246644	0.262442	0.262365	0.2633	0.249939	0.254389	0.250783	0.249939	0.251701	0.251629	0.243317	0.234679	0.249998	0.243949	0.269202	0.257461	0.263791	0.264528	0.261799	0.239264	0.232309	0.217656	0.216098	0.21248	0.215634	0.224763	0.225541	0.251417	0.246018	0.250117	0.246943	0.254618	0.24608	0.245055	0.255861	0.244511	0.250271	0.250855	0.252076	0.249824	0.247274
X64737/UK/918/67/UnitedKingdom/1967/UV	0.220332	0.220386	0.221248	0.229338	0.238593	0.236947	0.25143	0.204061	0.20776	0.216496	0.210648	0.210783	0.205391	0.208667	0.206292	0.205502	0.20714	0.206236	0.232025	0.202477	0.20285	0.198878	0.202045	0.195264	0.19338	0.194069	0.192463	0.205763	0.199307	0.204503	0.205189	0.205302	0.208256	0.221815	0.20801	0.221167	0.217799	0.213968	0.240925	0.234846	0.247045	0.237624	0.221058	0.224407	0.218404	0.218999	0.222671	0.222096	0.226586
AF349620/Qu16/Canada/1996-1999/GI-20_{GI-20}	0.182595	0.182639	0.184273	0.193983	0.187412	0.186693	0.203669	0.211766	0.195193	0.20052	0.199732	0.196382	0.18697	0.190176	0.18526	0.184491	0.186086	0.18603	0.20228	0.203481	0.211866	0.205264	0.212305	0.205417	0.200969	0.201666	0.20004	0.234672	0.22632	0.220489	0.220606	0.220433	0.222657	0.238212	0.223568	0.232158	0.230519	0.228423	0.232763	0.229262	0.226745	0.215908	0.234306	0.220172	0.226886	0.22576	0.229432	0.230677	0.238494
AF349621/Qu/mv/Canada/1996/GI-20_{GI-20}	0.183496	0.18354	0.185176	0.196471	0.187544	0.186824	0.20388	0.215314	0.19864	0.204097	0.20246	0.199087	0.187991	0.191205	0.186274	0.185503	0.187102	0.187045	0.20424	0.208711	0.214558	0.207927	0.212512	0.205618	0.201165	0.201863	0.200235	0.235668	0.227299	0.223225	0.223344	0.223167	0.226302	0.241025	0.226334	0.232328	0.232477	0.230377	0.236518	0.232976	0.229423	0.218533	0.233591	0.221333	0.227	0.227605	0.231292	0.230792	0.238611
AF391158/CU83148/USA/UV	0.236226	0.234512	0.238083	0.238519	0.220462	0.215507	0.226717	0.247867	0.231208	0.222485	0.218311	0.214824	0.212189	0.214897	0.211391	0.211451	0.211391	0.210475	0.221155	0.231702	0.207421	0.199997	0.233055	0.226142	0.222988	0.222827	0.222887	0.211823	0.204565	0.210222	0.21469	0.216252	0.21828	0.230398	0.203904	0.22692	0.222614	0.224895	0.220955	0.221661	0.22447	0.237402	0.232983	0.214566	0.232332	0.233804	0.236599	0.236066	0.248391
AY007235/CU82866/UV	0.23547	0.233756	0.237328	0.237771	0.22061	0.215652	0.228646	0.250072	0.233162	0.225283	0.221091	0.217579	0.213909	0.216628	0.213109	0.213171	0.213109	0.212189	0.219533	0.230954	0.207634	0.200201	0.234831	0.227915	0.224733	0.224571	0.224633	0.210223	0.202983	0.212707	0.217191	0.217881	0.219922	0.232059	0.206379	0.226192	0.221888	0.224168	0.220955	0.221737	0.22294	0.23666	0.233998	0.216452	0.233348	0.23482	0.236736	0.236203	0.247628
AF093796/Variant2/Israel/1998/GI-23_{GI-23}	0.242637	0.240894	0.2418	0.246207	0.253765	0.25298	0.259802	0.243002	0.241851	0.24966	0.250783	0.250783	0.24212	0.246617	0.240501	0.238772	0.240501	0.239551	0.244758	0.2259	0.22989	0.223121	0.258808	0.250778	0.255993	0.256723	0.253114	0.251902	0.243013	0.240969	0.238271	0.239109	0.238903	0.255506	0.245087	0.237389	0.233911	0.231718	0.257531	0.253615	0.259724	0.243569	0.223343	0.231864	0.242717	0.246023	0.245381	0.240413	0.246844
EU780077/IS/1494/06/Israel/2006/GI-23_{GI-23}	0.250298	0.248517	0.249447	0.256529	0.254051	0.253261	0.257352	0.242629	0.242207	0.256644	0.252985	0.252055	0.240183	0.244472	0.239341	0.237465	0.240117	0.23734	0.251471	0.224891	0.232777	0.225913	0.259009	0.250972	0.256309	0.257047	0.255257	0.248614	0.2415	0.240415	0.239503	0.238529	0.23931	0.252355	0.239271	0.240145	0.23662	0.236234	0.257224	0.250251	0.260171	0.24207	0.219199	0.235494	0.240742	0.24151	0.239977	0.241029	0.235567
JX027070/IBVAR2-06/Israel/GI-23_{GI-23}	0.252172	0.250401	0.251325	0.258447	0.25598	0.255194	0.261062	0.245454	0.245036	0.25848	0.254844	0.25392	0.242122	0.246388	0.241284	0.239421	0.242058	0.239299	0.253356	0.227746	0.235595	0.228762	0.259197	0.251222	0.2573	0.258032	0.256254	0.251427	0.244342	0.243267	0.242359	0.241389	0.240347	0.256013	0.241227	0.24308	0.239569	0.237361	0.259145	0.253071	0.262069	0.243997	0.22208	0.238284	0.24285	0.243435	0.241908	0.242426	0.237266
JX173488/Eg/CLEVB-2/IBV/012/Egypt/2012/GI-23_{GI-23}	0.251848	0.250063	0.250994	0.258088	0.257626	0.256834	0.258001	0.23877	0.238375	0.258207	0.254546	0.253615	0.24356	0.24787	0.242714	0.240833	0.243495	0.240709	0.25585	0.223795	0.231679	0.224828	0.260743	0.253548	0.258031	0.25877	0.256975	0.249404	0.242282	0.236715	0.235811	0.234848	0.235631	0.248611	0.236459	0.241756	0.238224	0.237841	0.257148	0.252042	0.260954	0.241935	0.218119	0.235352	0.239544	0.241227	0.240596	0.239832	0.235283
KC533682/Eg/1265B/2012/Egypt/2012/GI-23_{GI-23}	0.245408	0.243625	0.246421	0.251484	0.24636	0.24728	0.249371	0.241779	0.238609	0.257343	0.252709	0.253649	0.239938	0.245182	0.240009	0.238107	0.238953	0.237972	0.254302	0.214967	0.23552	0.228581	0.24479	0.236772	0.24479	0.245528	0.24375	0.243199	0.236085	0.238001	0.235328	0.234298	0.235086	0.244653	0.236203	0.24079	0.236324	0.237925	0.256312	0.251604	0.259786	0.239234	0.218892	0.233431	0.223463	0.224229	0.2227	0.224627	0.221872
AY091552/Israel/720/99/Israel/1999/GI-23_{GI-23}	0.269128	0.267315	0.268258	0.273156	0.267098	0.262701	0.266642	0.258724	0.260037	0.263108	0.261175	0.262106	0.248166	0.254357	0.249125	0.247317	0.249976	0.248113	0.257537	0.234103	0.24933	0.241466	0.261609	0.252702	0.259603	0.259409	0.259462	0.266436	0.256538	0.247914	0.247795	0.246829	0.245927	0.263461	0.240973	0.248139	0.244606	0.245225	0.252076	0.245156	0.258655	0.259862	0.248275	0.251175	0.249785	0.248564	0.246085	0.254025	0.248873
AF227438/T3/China/1996-1998/GI-16_{GI-16}	0.270076	0.268281	0.271074	0.274967	0.281923	0.290494	0.274667	0.260336	0.254593	0.274025	0.274894	0.272218	0.260327	0.264672	0.262096	0.260214	0.263812	0.261927	0.27255	0.251938	0.269433	0.264168	0.271568	0.26197	0.269478	0.269276	0.269343	0.280345	0.26848	0.264963	0.268634	0.272114	0.272082	0.28937	0.265776	0.280674	0.278924	0.276765	0.287604	0.296093	0.298605	0.274569	0.261982	0.271135	0.26929	0.271749	0.267368	0.266308	0.268555
GU938413/CK/CH/Chongqing/0908/China/2009/GI-16_{GI-16}	0.272743	0.270942	0.273746	0.277653	0.284628	0.293232	0.275611	0.261265	0.257207	0.274967	0.275837	0.273157	0.26124	0.26559	0.263012	0.261125	0.264729	0.26284	0.273482	0.254551	0.272114	0.266831	0.274252	0.264629	0.272146	0.271941	0.272009	0.283052	0.271142	0.266694	0.270372	0.27386	0.273838	0.291156	0.268462	0.281638	0.279885	0.277725	0.288563	0.297072	0.299579	0.27725	0.261182	0.273801	0.271953	0.274419	0.270023	0.26898	0.269489
AF286302/Q1/China/1996-1998/GI-16_{GI-16}	0.274549	0.272743	0.275555	0.279474	0.286459	0.293158	0.275543	0.260261	0.256223	0.274894	0.277653	0.274967	0.261182	0.265532	0.262954	0.26107	0.264672	0.262785	0.275292	0.25632	0.272987	0.267697	0.276071	0.266429	0.273952	0.273746	0.273814	0.282981	0.271074	0.26756	0.271243	0.274735	0.274718	0.290118	0.268382	0.283482	0.279799	0.279562	0.290416	0.298953	0.301455	0.277174	0.261125	0.275605	0.273759	0.27623	0.271823	0.268908	0.271294
EF030995/CK/CH/LDL/97I/China/1997/GI-16_{GI-16}	0.279187	0.277369	0.280204	0.284163	0.289249	0.299868	0.278314	0.26671	0.262603	0.2805	0.281376	0.278675	0.264789	0.27089	0.268294	0.266394	0.270024	0.26812	0.275235	0.259806	0.277648	0.272328	0.277894	0.269173	0.275763	0.275555	0.275624	0.286725	0.274753	0.272184	0.275895	0.279406	0.279413	0.296837	0.274028	0.286302	0.284539	0.281405	0.293241	0.301826	0.304318	0.283754	0.266569	0.280103	0.276513	0.278992	0.274569	0.273554	0.274989
AY606323/2992/02/Taiwan/2002/GI-16_{GI-16}	0.260169	0.2584	0.261147	0.264176	0.261982	0.268294	0.274001	0.256014	0.249393	0.264176	0.267036	0.264387	0.255101	0.25669	0.256858	0.254989	0.258562	0.25669	0.265365	0.241455	0.258672	0.253481	0.267692	0.258141	0.256826	0.256635	0.256694	0.27015	0.260291	0.256645	0.256706	0.258301	0.261782	0.275219	0.25654	0.275096	0.271457	0.269311	0.275662	0.282197	0.283933	0.271897	0.251438	0.263194	0.251549	0.254873	0.24968	0.252951	0.259161
KJ941019/IZO28/86/Italy/1986/GI-16_{GI-16}	0.243075	0.241345	0.244035	0.257416	0.258859	0.264374	0.254035	0.226079	0.222359	0.242142	0.237851	0.237097	0.229899	0.233306	0.231723	0.231661	0.2316	0.23154	0.261158	0.226946	0.233005	0.226217	0.240158	0.23167	0.233288	0.233118	0.233182	0.250224	0.237956	0.216584	0.21653	0.212117	0.21178	0.231416	0.222905	0.270322	0.2667	0.263692	0.277239	0.278104	0.283499	0.266191	0.251951	0.2484	0.256186	0.259532	0.25706	0.253939	0.261087
AJ441314/RF/01/02/Russia/2002/GI-12_{GI-12}	0.232757	0.23104	0.233721	0.234618	0.24248	0.24529	0.247055	0.227404	0.219635	0.234926	0.233347	0.234244	0.223994	0.2275	0.222419	0.220733	0.222419	0.223234	0.247716	0.232823	0.21908	0.212424	0.246809	0.239049	0.23295	0.233664	0.233721	0.229234	0.218139	0.224772	0.226006	0.228255	0.230534	0.2418	0.235575	0.23642	0.231167	0.230919	0.245303	0.249437	0.247113	0.250593	0.230563	0.235868	0.237531	0.239136	0.240147	0.238801	0.246093
FN182276/NGA/295/2006/Nigeria/2006/GI-12_{GI-12}	0.23598	0.234246	0.236973	0.241378	0.242732	0.245588	0.240193	0.22434	0.214793	0.230441	0.231426	0.23233	0.227686	0.229327	0.225096	0.225163	0.225096	0.225914	0.243651	0.235648	0.222061	0.215354	0.24739	0.240388	0.235277	0.235999	0.234275	0.227465	0.217245	0.229117	0.220641	0.222947	0.226077	0.238228	0.231018	0.243717	0.238377	0.239071	0.249226	0.243567	0.245696	0.247785	0.236329	0.230714	0.24027	0.242666	0.243841	0.241575	0.25066
X04723/6/82/UnitedKingdom/1982/GI-12_{GI-12}	0.230479	0.22876	0.231455	0.234912	0.239966	0.239195	0.238157	0.222294	0.215435	0.22662	0.226696	0.22759	0.224966	0.225721	0.221513	0.221575	0.221513	0.222328	0.237247	0.232031	0.219413	0.212732	0.245367	0.237557	0.233301	0.234019	0.232302	0.219713	0.209605	0.224515	0.218734	0.220162	0.223265	0.233586	0.229202	0.233911	0.228653	0.229309	0.24288	0.237265	0.241213	0.240429	0.233609	0.229004	0.237515	0.237341	0.239259	0.238792	0.243401
X15832/D274/TheNetherlands/1979/GI-12_{GI-12}	0.238715	0.236973	0.239716	0.243218	0.247269	0.248325	0.245528	0.228672	0.219952	0.233891	0.233974	0.234881	0.231247	0.233792	0.229533	0.229603	0.229533	0.230355	0.24274	0.235724	0.22213	0.215422	0.250917	0.24304	0.238734	0.239458	0.237726	0.225072	0.214884	0.225472	0.219685	0.22111	0.224222	0.23635	0.232014	0.240206	0.234894	0.236487	0.251074	0.246322	0.250291	0.249624	0.240801	0.234409	0.243884	0.245518	0.247484	0.245225	0.249886
M21969/D207/TheNetherlands/1979/GI-12_{GI-12}	0.233103	0.231378	0.234086	0.237555	0.243504	0.246358	0.240043	0.220431	0.214476	0.22759	0.226773	0.229461	0.229327	0.230083	0.225849	0.225914	0.22598	0.224902	0.241698	0.230989	0.221926	0.215222	0.248167	0.240257	0.236041	0.236763	0.235038	0.222287	0.212142	0.227045	0.221245	0.221926	0.225046	0.235381	0.229202	0.238222	0.232933	0.231791	0.248014	0.243283	0.244496	0.245805	0.235326	0.233383	0.24027	0.241895	0.243841	0.241575	0.250514
X52084/D3896/TheNetherlands/1978/GI-12_{GI-12}	0.232451	0.230725	0.233433	0.235246	0.235977	0.237902	0.244562	0.223186	0.216319	0.230216	0.230293	0.232996	0.223368	0.223245	0.220798	0.220859	0.220798	0.221612	0.23575	0.228679	0.219708	0.213018	0.247241	0.239346	0.235132	0.235851	0.23413	0.221632	0.21149	0.227351	0.218894	0.222224	0.225349	0.237499	0.227723	0.234991	0.229721	0.228652	0.242011	0.243535	0.242928	0.248659	0.237336	0.229429	0.23769	0.238288	0.239436	0.240781	0.248157
AJ440783/RF/01/99/Russia/1999/UV	0.228959	0.22902	0.229897	0.234934	0.235242	0.234614	0.228257	0.222252	0.208737	0.232338	0.230636	0.231671	0.234485	0.234485	0.230274	0.22771	0.231152	0.231089	0.23995	0.220476	0.215249	0.206903	0.229202	0.225705	0.222387	0.223094	0.221419	0.231889	0.225956	0.225333	0.221756	0.22427	0.227408	0.23864	0.233451	0.223372	0.220009	0.218749	0.243624	0.23427	0.232707	0.210311	0.207929	0.221864	0.203403	0.207358	0.20671	0.205948	0.214966
AY251816/GX2-98/China/GI-4_{GI-4}	0.197011	0.197066	0.197907	0.205417	0.241446	0.240854	0.221391	0.227281	0.223294	0.217132	0.212146	0.213107	0.201893	0.204419	0.200364	0.198641	0.200265	0.201054	0.244067	0.2107	0.208183	0.200778	0.213279	0.21152	0.20183	0.201686	0.201739	0.232714	0.224998	0.240492	0.241326	0.245588	0.248015	0.262099	0.241423	0.247044	0.241712	0.239841	0.263188	0.246107	0.242912	0.228845	0.236336	0.229089	0.212911	0.21694	0.216314	0.214595	0.226341
KC577394/56GX-98I/China/1998/GI-4_{GI-4}	0.194551	0.194604	0.195442	0.202923	0.24062	0.240029	0.218831	0.225585	0.221606	0.214608	0.20964	0.210595	0.199428	0.201943	0.197903	0.196187	0.197806	0.198593	0.242328	0.209048	0.205673	0.198294	0.210756	0.208988	0.199355	0.199214	0.199265	0.230127	0.22244	0.237845	0.238677	0.242924	0.245328	0.259375	0.238755	0.24529	0.239971	0.2381	0.261397	0.243443	0.241177	0.227146	0.234626	0.226514	0.211255	0.215276	0.214649	0.212924	0.224648
L18988/Holte/USA/1962/GI-4_{GI-4}	0.193932	0.193989	0.194827	0.203044	0.239718	0.239126	0.217452	0.224104	0.220137	0.212251	0.206552	0.20751	0.199428	0.201943	0.197903	0.196187	0.197806	0.198593	0.243231	0.210654	0.204821	0.197452	0.211614	0.209849	0.200196	0.200054	0.200106	0.231134	0.223434	0.237089	0.237919	0.242161	0.244558	0.258596	0.237997	0.244373	0.239062	0.23719	0.263272	0.241774	0.239522	0.226261	0.232983	0.22489	0.210401	0.214416	0.213789	0.212064	0.223888
AF093795/Variant1/Israel/1996/GI-13_{GI-13}	0.258644	0.256866	0.260577	0.263378	0.265429	0.269017	0.261456	0.269364	0.252204	0.267566	0.269819	0.265129	0.268152	0.273922	0.267566	0.267638	0.267566	0.266562	0.270114	0.272663	0.260262	0.253228	0.2797	0.271201	0.274111	0.274774	0.273903	0.262579	0.25987	0.259011	0.256171	0.262658	0.265242	0.281465	0.259907	0.275074	0.273326	0.272282	0.27705	0.271602	0.265636	0.264312	0.271754	0.271394	0.273568	0.272261	0.274471	0.270429	0.260548
AJ618985/FR-85131-85/France/1985/GI-13_{GI-13}	0.261652	0.25987	0.263574	0.268243	0.265859	0.272232	0.270044	0.273603	0.258364	0.268885	0.271097	0.269223	0.271488	0.275375	0.269017	0.267221	0.269017	0.268019	0.270916	0.268775	0.259906	0.25379	0.281001	0.273749	0.273516	0.274182	0.27331	0.269263	0.264667	0.258226	0.25723	0.261872	0.264448	0.280661	0.258974	0.27733	0.275573	0.27452	0.273337	0.270388	0.272215	0.263155	0.272423	0.267355	0.272563	0.273166	0.274365	0.27228	0.260652
JQ739375/ck/CH/LSD/110857/China/2011/GI-13_{GI-13}	0.255021	0.253252	0.256939	0.262365	0.264438	0.26709	0.266498	0.268956	0.255663	0.26484	0.263193	0.265055	0.268085	0.271965	0.265631	0.2657	0.265631	0.262782	0.270916	0.264562	0.26138	0.254333	0.278821	0.271427	0.27419	0.274853	0.273982	0.263636	0.25908	0.248458	0.249303	0.25297	0.255467	0.27153	0.249931	0.274997	0.273248	0.270301	0.268904	0.265963	0.270402	0.260574	0.271553	0.268956	0.266362	0.269752	0.268152	0.263242	0.263633
Z83975/UK/7/91/UnitedKingdom/1991/GI-13_{GI-13}	0.2585	0.256723	0.260427	0.265096	0.267955	0.271553	0.268304	0.271708	0.258364	0.267425	0.265915	0.267786	0.269752	0.273632	0.267287	0.267355	0.267287	0.264438	0.274483	0.268099	0.263966	0.256895	0.282426	0.274997	0.277761	0.278425	0.277551	0.267158	0.262578	0.249171	0.250018	0.255523	0.258043	0.272255	0.250656	0.277627	0.275872	0.27292	0.272462	0.268707	0.273162	0.264995	0.275104	0.272494	0.26989	0.273294	0.271686	0.266782	0.264497
DQ386098/Spain/00/336/Spain/2000/GI-13_{GI-13}	0.261283	0.259498	0.263223	0.269808	0.278284	0.27639	0.273095	0.269198	0.262418	0.269741	0.272039	0.270143	0.263774	0.269512	0.263193	0.261408	0.261337	0.264051	0.279972	0.260785	0.265032	0.257948	0.280827	0.273567	0.274111	0.274774	0.273903	0.273009	0.268391	0.258226	0.26001	0.261872	0.263656	0.277796	0.263364	0.26671	0.264979	0.265728	0.272947	0.261976	0.265295	0.266424	0.271893	0.26484	0.269356	0.267155	0.269294	0.265294	0.259193
EU914938/Moroccan-G/83/Morocco/1983/GI-13_{GI-13}	0.26197	0.26018	0.263901	0.270185	0.282051	0.282864	0.270589	0.282197	0.271456	0.273347	0.277871	0.272328	0.277435	0.285076	0.277796	0.275822	0.2786	0.279479	0.280444	0.266566	0.265963	0.258848	0.284234	0.278703	0.276698	0.277366	0.276488	0.275366	0.268839	0.257675	0.259539	0.262121	0.263913	0.277306	0.263742	0.276202	0.274446	0.27149	0.276666	0.276586	0.27039	0.263472	0.275157	0.266694	0.273672	0.273343	0.275476	0.273275	0.268792
AJ457137/Italy02/Italy/1999/GI-21_{GI-21}	0.253277	0.251512	0.255206	0.255816	0.254875	0.25342	0.260325	0.237269	0.2306	0.245332	0.241774	0.242827	0.239618	0.242302	0.236237	0.233638	0.23535	0.236178	0.243076	0.231746	0.248976	0.240193	0.242601	0.236722	0.236658	0.237312	0.236484	0.252029	0.244973	0.257879	0.256814	0.259665	0.262227	0.275573	0.257972	0.254185	0.252488	0.253055	0.260325	0.263764	0.27109	0.245406	0.249197	0.238079	0.244215	0.24481	0.24778	0.245423	0.241753
DQ901376/UK/L-633/04/UnitedKingdom/2004/GI-21_{GI-21}	0.256134	0.25436	0.258078	0.257749	0.255179	0.254661	0.258016	0.238523	0.23439	0.241162	0.241088	0.242146	0.239559	0.24224	0.236178	0.23358	0.235292	0.23435	0.243917	0.236455	0.24721	0.238449	0.245518	0.237814	0.240172	0.240827	0.239996	0.247044	0.239136	0.265434	0.2634	0.268189	0.270822	0.284276	0.263711	0.25567	0.253974	0.252683	0.262515	0.26239	0.272543	0.243348	0.247712	0.235853	0.248032	0.248619	0.250726	0.249268	0.248273
DQ901377/It/497/02/Italy/2002/GI-21_{GI-21}	0.25428	0.252512	0.256215	0.257749	0.256879	0.257276	0.261447	0.242607	0.236649	0.239207	0.240941	0.241994	0.238787	0.241468	0.23541	0.232813	0.234523	0.23535	0.243205	0.232753	0.247823	0.239062	0.241895	0.235118	0.238253	0.238909	0.238079	0.2521	0.244136	0.267951	0.266857	0.270713	0.274328	0.286855	0.266308	0.255344	0.253647	0.252361	0.260521	0.264043	0.272316	0.248512	0.249393	0.232048	0.243507	0.244099	0.24708	0.246525	0.247232
DQ064806/Spain/97/314/Spain/1997/GI-21_{GI-21}	0.249311	0.247559	0.251212	0.251842	0.250579	0.250039	0.26138	0.243301	0.236441	0.245186	0.245114	0.244349	0.23839	0.240165	0.235014	0.233306	0.233254	0.234081	0.239357	0.231689	0.251592	0.242778	0.244542	0.238649	0.240875	0.241531	0.240698	0.246437	0.240332	0.256814	0.257603	0.262317	0.264903	0.278282	0.254089	0.25511	0.253412	0.253982	0.256895	0.260384	0.26849	0.241311	0.244688	0.238079	0.246018	0.246612	0.245968	0.247241	0.243433
DQ064808/Spain/98/313/Spain/1998/GI-21_{GI-21}	0.24934	0.247577	0.25127	0.256195	0.255598	0.249593	0.253984	0.236344	0.230425	0.238075	0.238906	0.23981	0.234787	0.237465	0.231415	0.228821	0.230529	0.231355	0.241569	0.225378	0.240806	0.233928	0.239356	0.235247	0.23573	0.236388	0.235557	0.241642	0.235558	0.253329	0.251493	0.258023	0.259632	0.272947	0.254313	0.242183	0.240505	0.241957	0.243737	0.24186	0.262784	0.244129	0.232241	0.229827	0.241816	0.242413	0.243569	0.241318	0.238684
DQ386105/Spain/04/5438/Spain/2004/GI-21_{GI-21}	0.242328	0.240593	0.244206	0.252758	0.254875	0.255116	0.243335	0.240729	0.236441	0.234521	0.239694	0.237135	0.22913	0.233523	0.22754	0.224977	0.226667	0.227487	0.241211	0.238701	0.237495	0.228885	0.238113	0.233147	0.231218	0.231873	0.23017	0.239429	0.233383	0.259738	0.261456	0.26622	0.267888	0.281304	0.257592	0.248325	0.246636	0.247187	0.254757	0.250088	0.25734	0.234896	0.239331	0.230005	0.238729	0.239331	0.244935	0.241689	0.242422
MT984601/D4000/3/2017/RO	0.225848	0.22416	0.22765	0.234583	0.238861	0.234554	0.230587	0.226306	0.213678	0.217767	0.220428	0.218808	0.222513	0.225202	0.220167	0.219355	0.221891	0.220119	0.234385	0.220021	0.221698	0.213287	0.230188	0.225249	0.22427	0.224925	0.224107	0.222534	0.218359	0.233292	0.229605	0.236679	0.239042	0.254815	0.233346	0.234911	0.233254	0.231987	0.242797	0.245538	0.244809	0.228322	0.226992	0.215684	0.232303	0.232025	0.232246	0.232632	0.22395
AF193423/QXIBV/China/1999/GI-19_{GI-19}	0.269557	0.267764	0.270531	0.274358	0.279776	0.284476	0.288718	0.281941	0.289752	0.295252	0.295473	0.294503	0.277961	0.282428	0.275221	0.273318	0.276048	0.275073	0.281855	0.255663	0.286191	0.280793	0.28091	0.271808	0.280623	0.28135	0.279526	0.287958	0.285123	0.261447	0.264963	0.26138	0.261225	0.278246	0.265566	0.285	0.282266	0.284767	0.296778	0.295352	0.285376	0.285319	0.277601	0.2713	0.267733	0.269269	0.26661	0.266436	0.262726
AY043312/A2/China/1996/GI-19_{GI-19}	0.273984	0.27218	0.274963	0.27881	0.284363	0.28898	0.288786	0.283701	0.293462	0.295937	0.29518	0.29518	0.281596	0.285251	0.278842	0.277029	0.278842	0.277858	0.288396	0.258296	0.287134	0.281731	0.285907	0.277545	0.285581	0.286315	0.284476	0.289146	0.286191	0.265172	0.267767	0.263237	0.263089	0.279194	0.266633	0.291724	0.288964	0.290525	0.305769	0.302216	0.291168	0.285319	0.28219	0.28151	0.274937	0.275547	0.273797	0.273677	0.270836
GQ258308/CK/CH/LDL/08III/China/2008/GI-19_{GI-19}	0.273106	0.271305	0.274085	0.277929	0.276203	0.280767	0.287	0.282673	0.291463	0.296975	0.296221	0.296221	0.279776	0.285306	0.278895	0.277081	0.278895	0.277909	0.27908	0.253807	0.283417	0.278038	0.280383	0.272088	0.280081	0.280812	0.278987	0.288253	0.285302	0.265761	0.265695	0.263037	0.262894	0.27994	0.271137	0.286936	0.284194	0.285736	0.294979	0.294543	0.281918	0.28063	0.277539	0.274038	0.269527	0.26829	0.2684	0.26824	0.265437
KC577395/58HeN-93II/China/1993/GI-19_{GI-19}	0.270531	0.268735	0.27151	0.275351	0.274449	0.28088	0.288996	0.281062	0.289971	0.297945	0.297192	0.296221	0.284363	0.288032	0.281596	0.279776	0.281596	0.280607	0.28667	0.260171	0.292779	0.287337	0.28667	0.278309	0.286348	0.287081	0.285241	0.295677	0.292823	0.26648	0.268133	0.262658	0.262498	0.279553	0.269668	0.295392	0.292618	0.294193	0.303353	0.303844	0.290277	0.282673	0.276044	0.270555	0.271504	0.272111	0.27037	0.270219	0.263811
DQ400359/IS/1201/Israel/2004/GI-19_{GI-19}	0.277107	0.275292	0.278107	0.282833	0.28554	0.292088	0.291004	0.289633	0.296842	0.299293	0.302483	0.299533	0.288587	0.291463	0.284972	0.283138	0.284972	0.283957	0.286734	0.265172	0.2939	0.288453	0.285219	0.276036	0.284886	0.285622	0.283783	0.29991	0.295106	0.275106	0.277725	0.273109	0.272987	0.290246	0.27754	0.285412	0.282674	0.285182	0.299164	0.302216	0.291329	0.291408	0.289971	0.280987	0.278817	0.278479	0.277664	0.277566	0.278468
F079115/NL/L-1449K/04/TheNetherlands/2004/GI-19_{GI-19}	0.272439	0.270637	0.273425	0.277289	0.286489	0.29113	0.29011	0.289801	0.297009	0.297342	0.300682	0.297738	0.284778	0.287632	0.281181	0.279357	0.279296	0.280176	0.286734	0.257684	0.286288	0.280892	0.28515	0.275971	0.283868	0.284604	0.282768	0.293944	0.28918	0.267501	0.270098	0.265541	0.266333	0.282502	0.271715	0.283309	0.280581	0.283075	0.297022	0.29643	0.287612	0.288347	0.287089	0.278138	0.275994	0.275664	0.27485	0.275676	0.275762
KX302867/ck/CH/LJL/150430	0.27354	0.271734	0.274535	0.277227	0.292733	0.294649	0.289819	0.293107	0.297738	0.296148	0.297342	0.298317	0.280506	0.281543	0.277029	0.275221	0.277029	0.275121	0.279702	0.263639	0.294691	0.287337	0.28222	0.273025	0.280081	0.280812	0.278987	0.29004	0.286252	0.269365	0.271173	0.269433	0.270261	0.286482	0.267247	0.29245	0.289688	0.289301	0.300237	0.30109	0.293691	0.288267	0.288032	0.281181	0.276632	0.277244	0.273628	0.274448	0.267178
JX291989/GX-NN-13/China/GI-28/2011_{GI-28}	0.271473	0.269669	0.2706	0.275543	0.291309	0.298105	0.302284	0.275646	0.278917	0.297285	0.296548	0.295571	0.280319	0.279371	0.277547	0.277614	0.277547	0.274658	0.272889	0.268325	0.274989	0.269659	0.28781	0.280442	0.282431	0.283104	0.283164	0.268697	0.265032	0.237114	0.238715	0.233455	0.235787	0.248033	0.241092	0.263848	0.261186	0.266409	0.281225	0.276335	0.273334	0.284872	0.257506	0.260663	0.267026	0.267628	0.267757	0.267512	0.263097
KC692317/CK/CH/GX/NN1111/China/GI-28/2011_{GI-28}	0.271734	0.269932	0.270861	0.277682	0.293462	0.298317	0.304182	0.277636	0.28489	0.299964	0.29824	0.299216	0.279357	0.278417	0.276601	0.276662	0.276601	0.273739	0.277733	0.26466	0.276049	0.270719	0.285202	0.276011	0.280788	0.28146	0.281518	0.270697	0.267025	0.242568	0.244178	0.239789	0.242172	0.254465	0.242172	0.267724	0.265991	0.269353	0.287101	0.280261	0.277375	0.285858	0.2612	0.267425	0.266491	0.26709	0.268152	0.26697	0.259791
KX640829/ck/CH/LGX/111119/GI-28/2011_{GI-28}	0.269004	0.26721	0.268135	0.274919	0.291463	0.296294	0.301144	0.277559	0.282896	0.29989	0.300116	0.299139	0.276601	0.275664	0.273856	0.273916	0.273856	0.271009	0.27227	0.266454	0.275165	0.269842	0.286046	0.276849	0.279738	0.280411	0.280465	0.268634	0.264969	0.239922	0.239855	0.235367	0.238615	0.249953	0.238742	0.265917	0.264188	0.267538	0.283309	0.278263	0.27446	0.284715	0.261001	0.264438	0.264572	0.265174	0.266226	0.265972	0.260652
DQ167147/CK/CH/LSC/99I/China/1999/GI-22_{GI-22}	0.244963	0.243212	0.245922	0.25427	0.259405	0.273284	0.267986	0.23212	0.226679	0.247609	0.246635	0.246762	0.230519	0.231401	0.227052	0.227099	0.227929	0.226133	0.234434	0.226816	0.240194	0.232437	0.250998	0.244611	0.2477	0.248369	0.247516	0.240733	0.236164	0.205277	0.207803	0.209415	0.21085	0.222672	0.206455	0.238611	0.236021	0.237538	0.257227	0.241396	0.243133	0.26011	0.238624	0.241205	0.245787	0.245487	0.249307	0.245142	0.24361
GQ265940/HN08/China/2008/GI-22_{GI-22}	0.251096	0.24933	0.252065	0.258767	0.262058	0.275989	0.271636	0.239953	0.234438	0.253114	0.250288	0.250421	0.239298	0.241092	0.235781	0.235833	0.235781	0.236619	0.237905	0.232116	0.248209	0.240363	0.25201	0.245606	0.248718	0.249386	0.248532	0.24685	0.244059	0.208608	0.212014	0.212765	0.214227	0.226082	0.208941	0.242127	0.239525	0.2429	0.259892	0.248621	0.252165	0.26011	0.243253	0.2473	0.24943	0.24912	0.252977	0.248798	0.249095
DQ288927/SAIBK/China/2007/GI-22_{GI-22}	0.24906	0.2473	0.250033	0.258461	0.264368	0.278356	0.269056	0.234286	0.237375	0.249728	0.24784	0.249794	0.22923	0.232758	0.227524	0.227573	0.227524	0.226601	0.240764	0.228073	0.24472	0.236934	0.243229	0.236956	0.239966	0.240633	0.239789	0.243629	0.239049	0.203014	0.208098	0.207239	0.208653	0.220433	0.207516	0.240385	0.237795	0.240221	0.259145	0.244377	0.248841	0.261108	0.239773	0.244273	0.246027	0.24573	0.248625	0.246299	0.243854
KC577397/66GD-98VI/China/1998/GI-22_{GI-22}	0.252182	0.250412	0.253159	0.26229	0.272011	0.267576	0.278849	0.250421	0.249372	0.250947	0.247242	0.249971	0.237169	0.24511	0.238993	0.237262	0.238993	0.238057	0.248113	0.234424	0.235582	0.227882	0.247562	0.241215	0.250969	0.250782	0.250832	0.242353	0.237775	0.210918	0.212824	0.213461	0.212362	0.227027	0.213235	0.237771	0.235184	0.239371	0.255122	0.242243	0.251172	0.259905	0.242165	0.25049	0.239758	0.242165	0.241443	0.236535	0.239987
KY407556/gammaCoV/ck/China/I0114/14/GI-29/2014_{GI-29}	0.269322	0.267514	0.270323	0.276276	0.286427	0.293271	0.282251	0.255694	0.261648	0.276983	0.268591	0.268713	0.259516	0.262164	0.257738	0.255964	0.257738	0.254949	0.255806	0.238725	0.255663	0.247773	0.266072	0.25952	0.26766	0.267459	0.267501	0.269784	0.265029	0.227175	0.22977	0.226127	0.225082	0.239888	0.233926	0.267016	0.264332	0.266832	0.286977	0.2685	0.273777	0.26778	0.24193	0.26197	0.24931	0.252646	0.250997	0.247849	0.248903
KY407558/gammaCoV/ck/China/I0118/14/GI-29/2014_{GI-29}	0.270196	0.268386	0.271198	0.277156	0.285419	0.293204	0.281234	0.258395	0.264368	0.278812	0.270397	0.27052	0.261298	0.263953	0.259516	0.257738	0.259516	0.256719	0.256671	0.239569	0.257433	0.249524	0.268802	0.262214	0.270384	0.270181	0.270224	0.270658	0.265898	0.228001	0.232376	0.226953	0.225911	0.240728	0.234762	0.268837	0.266146	0.268657	0.288848	0.269375	0.273704	0.266789	0.241882	0.263764	0.249255	0.252591	0.25094	0.247798	0.248848
KY407557/gammaCoV/ck/China/I0111/14/GI-29/2014_{GI-29}	0.271403	0.269588	0.272411	0.278399	0.2876	0.294465	0.281511	0.258655	0.26463	0.280045	0.2716	0.271727	0.26155	0.264207	0.259765	0.257985	0.259765	0.256963	0.257834	0.241567	0.258586	0.250657	0.269051	0.262454	0.270632	0.270428	0.270473	0.270931	0.266164	0.229999	0.232608	0.228938	0.227905	0.242768	0.236802	0.2692	0.267376	0.269899	0.290134	0.270614	0.275892	0.268915	0.24367	0.264965	0.251314	0.254661	0.253009	0.249858	0.250916
HQ018890/CK/CH/JX/JA09-1/China/2009/GI-22_{GI-22}	0.257063	0.255284	0.257127	0.265507	0.280785	0.28174	0.271755	0.24304	0.249013	0.245963	0.241511	0.245118	0.232974	0.239109	0.233031	0.233089	0.233031	0.232087	0.258727	0.22526	0.240148	0.233298	0.250639	0.245161	0.245342	0.24601	0.245161	0.236524	0.231108	0.206776	0.210352	0.211007	0.210711	0.225249	0.206411	0.256188	0.253542	0.255198	0.272989	0.261017	0.262173	0.247716	0.24013	0.254712	0.238945	0.241344	0.240613	0.23748	0.236985
KC577382/40GDGZ-97I/China/1997/GI-22_{GI-22}	0.240305	0.238567	0.241263	0.246827	0.261774	0.252703	0.260019	0.230014	0.235646	0.247968	0.243617	0.245432	0.231147	0.235588	0.230317	0.231256	0.230317	0.229382	0.24562	0.233663	0.240396	0.231773	0.238567	0.232334	0.244546	0.244364	0.244417	0.23858	0.232284	0.211007	0.208484	0.208484	0.209036	0.223447	0.215609	0.237795	0.235214	0.239525	0.262447	0.246006	0.252887	0.25655	0.244722	0.243311	0.236655	0.239049	0.238332	0.234269	0.232567
JQ764815/GX-C/China/1985/UV	0.267714	0.26591	0.268701	0.268934	0.274904	0.278703	0.264837	0.239595	0.248157	0.261697	0.257127	0.257258	0.244261	0.246964	0.244312	0.242567	0.243414	0.243364	0.254868	0.220618	0.26472	0.255787	0.265158	0.26036	0.262907	0.262709	0.26277	0.24798	0.243376	0.220097	0.223672	0.224317	0.221612	0.239522	0.223977	0.248677	0.246051	0.247539	0.265416	0.249776	0.258308	0.261312	0.2326	0.258601	0.236596	0.239884	0.241826	0.236963	0.237972
AY427819/AvianIBV-X/China/UV	0.289778	0.289836	0.290796	0.294784	0.299566	0.297601	0.316812	0.310581	0.311579	0.335446	0.329325	0.326244	0.30344	0.309211	0.306461	0.304562	0.306461	0.304421	0.301433	0.281608	0.31052	0.302991	0.320711	0.312389	0.312241	0.311998	0.312074	0.312021	0.306963	0.287692	0.280383	0.289547	0.288718	0.305266	0.287753	0.291512	0.291699	0.294569	0.303738	0.294849	0.296407	0.296814	0.285593	0.29134	0.267475	0.267174	0.269179	0.267112	0.272685
KM213963/XDC-2/China/2013/UV	0.28862	0.288676	0.289636	0.293621	0.298541	0.296571	0.315679	0.308447	0.309444	0.334357	0.328226	0.325143	0.302306	0.308089	0.305327	0.303423	0.305327	0.303288	0.300304	0.280421	0.311406	0.303833	0.317714	0.309402	0.311118	0.310875	0.310947	0.311905	0.306827	0.285549	0.278229	0.288368	0.288653	0.304141	0.286567	0.289271	0.289451	0.293308	0.30272	0.2938	0.295372	0.294883	0.284533	0.290297	0.266155	0.266056	0.268065	0.266232	0.271803
AY606320/TP/64/Taiwan/1964/GI-7_{GI-7}	0.261655	0.261726	0.260796	0.269076	0.276946	0.285385	0.268843	0.2585	0.25843	0.269486	0.267838	0.266896	0.24876	0.254077	0.249714	0.24876	0.252318	0.252264	0.256236	0.237185	0.26018	0.253131	0.264965	0.257001	0.258738	0.259403	0.258544	0.253238	0.253168	0.202162	0.207183	0.209709	0.212711	0.223062	0.205952	0.271219	0.26662	0.269053	0.284831	0.274461	0.276363	0.269108	0.244378	0.261283	0.238781	0.240388	0.242293	0.238433	0.247
AY606322/T07/02/Taiwan/2002/GI-7_{GI-7}	0.257881	0.256105	0.257025	0.267767	0.272581	0.273825	0.260701	0.235104	0.239527	0.258015	0.259181	0.257319	0.240864	0.245324	0.242693	0.240962	0.241904	0.244429	0.25059	0.242048	0.251696	0.246545	0.250764	0.243853	0.246564	0.246382	0.246444	0.240236	0.237489	0.193429	0.195008	0.193483	0.197924	0.209765	0.19668	0.241831	0.236539	0.240689	0.260473	0.265697	0.257493	0.261101	0.241282	0.253047	0.237515	0.239007	0.237341	0.236212	0.252527
JQ739299/ck/CH/LHLJ/110664/China/2011/GI-7_{GI-7}	0.246989	0.245241	0.247951	0.251588	0.262512	0.263574	0.266096	0.235306	0.237933	0.256237	0.256313	0.256469	0.228087	0.232275	0.229881	0.228959	0.230757	0.234127	0.237169	0.236288	0.240193	0.233329	0.255042	0.248092	0.248077	0.247893	0.247951	0.236764	0.234168	0.183366	0.187417	0.186541	0.190162	0.202761	0.193835	0.243245	0.239742	0.244865	0.261803	0.25904	0.250473	0.261522	0.235995	0.253114	0.234781	0.234608	0.236509	0.236029	0.243614
JQ764816/GX-G/China/1988/GI-7_{GI-7}	0.24289	0.241151	0.242951	0.246571	0.26789	0.267093	0.263059	0.246426	0.248185	0.25817	0.255943	0.258744	0.235652	0.235745	0.234911	0.233199	0.234127	0.233985	0.252892	0.230104	0.247121	0.241096	0.253634	0.247421	0.244877	0.244695	0.244758	0.24139	0.237866	0.186728	0.189231	0.190016	0.192831	0.20547	0.189033	0.25131	0.245922	0.245709	0.266904	0.262158	0.254932	0.261101	0.24296	0.254615	0.22932	0.22993	0.231014	0.229731	0.245363
GQ229232/3382/06/Taiwan/2006/GI-7_{GI-7}	0.253637	0.251876	0.252787	0.262784	0.264634	0.267425	0.264415	0.240256	0.235967	0.259917	0.260145	0.260145	0.253922	0.255623	0.252163	0.250408	0.252288	0.250289	0.257316	0.239717	0.242366	0.237287	0.260247	0.250386	0.253235	0.253047	0.253114	0.246337	0.242798	0.210115	0.20931	0.209199	0.210568	0.224155	0.202074	0.242906	0.241226	0.240924	0.262317	0.258977	0.257366	0.257328	0.238862	0.252758	0.238656	0.238361	0.236818	0.235566	0.249228
KC478591/SC1203/China/2012/GI-7_{GI-7}	0.260356	0.258581	0.261335	0.267692	0.267707	0.273294	0.260911	0.254441	0.25067	0.266139	0.261552	0.260624	0.24837	0.251758	0.250909	0.249161	0.25102	0.250855	0.25288	0.240294	0.249647	0.242714	0.256877	0.249017	0.252617	0.252429	0.252486	0.252732	0.247343	0.218104	0.212216	0.218157	0.222113	0.234068	0.211667	0.248625	0.246931	0.249372	0.263901	0.266899	0.262453	0.261434	0.253682	0.25471	0.244571	0.244272	0.241817	0.244216	0.249902
GQ906705/THA001/Thailand/1998/UV	0.243535	0.243586	0.244481	0.252066	0.279014	0.274718	0.273749	0.239897	0.239563	0.256011	0.250084	0.250084	0.249004	0.249107	0.248261	0.24652	0.246468	0.249107	0.256018	0.238934	0.241598	0.236516	0.252151	0.24067	0.251032	0.250846	0.250905	0.243556	0.240029	0.208234	0.207431	0.208183	0.211217	0.222242	0.209872	0.253982	0.251358	0.257515	0.270004	0.26141	0.26804	0.268885	0.25023	0.260552	0.2549	0.254591	0.255623	0.253576	0.248566
EU589323/DLD/Thailand/UV	0.273403	0.271593	0.274404	0.279264	0.271231	0.266698	0.304397	0.282584	0.283245	0.293543	0.291679	0.292649	0.287674	0.291238	0.288563	0.286715	0.288563	0.290416	0.273496	0.2627	0.280383	0.272208	0.283064	0.279382	0.277376	0.278046	0.277166	0.252034	0.2456	0.220163	0.216743	0.219244	0.220689	0.232655	0.220898	0.244583	0.240194	0.243376	0.2578	0.243734	0.259473	0.266399	0.250729	0.258699	0.259751	0.258639	0.259557	0.259379	0.258123
EU637854/CK/CH/LSD/05I/China/2005/UV	0.267494	0.265695	0.268496	0.271173	0.288563	0.286646	0.284022	0.2585	0.259147	0.274987	0.275861	0.275861	0.263745	0.269061	0.26461	0.262825	0.263802	0.263634	0.266899	0.249971	0.271808	0.265583	0.267393	0.26281	0.262805	0.262608	0.262666	0.249043	0.24176	0.208583	0.209291	0.208533	0.210761	0.221855	0.213469	0.25918	0.256535	0.256186	0.268913	0.26457	0.264899	0.26884	0.248511	0.260184	0.249641	0.248465	0.250356	0.249111	0.259285
EU694402/DMV/5642/06/USA/2006/GI-25_{GI-25}	0.286326	0.284472	0.285432	0.283647	0.298096	0.30089	0.305878	0.26516	0.275397	0.30117	0.295504	0.296484	0.272122	0.274819	0.2731	0.271195	0.274032	0.273888	0.287883	0.26078	0.277267	0.270027	0.288301	0.280699	0.28533	0.286003	0.285111	0.261591	0.257009	0.235309	0.236262	0.233576	0.236149	0.24562	0.232614	0.277683	0.272111	0.272799	0.289519	0.281825	0.281695	0.282074	0.263265	0.271388	0.250937	0.252654	0.251935	0.250969	0.268754
KP085595/GA/12274/2012/USA/2012/GI-25_{GI-25}	0.272742	0.270922	0.27186	0.270101	0.292027	0.29492	0.300694	0.257578	0.268241	0.288538	0.282964	0.282002	0.26165	0.265229	0.261692	0.259827	0.262607	0.264312	0.282601	0.25657	0.267445	0.260295	0.277722	0.27022	0.273868	0.274539	0.273659	0.255755	0.251206	0.219992	0.223545	0.222567	0.225105	0.237128	0.220767	0.270013	0.26637	0.26597	0.28643	0.279642	0.278689	0.276219	0.262119	0.262742	0.251502	0.253219	0.252514	0.252032	0.265657
JN160805/GA/60173/2007/USA/2007/GI-25_{GI-25}	0.275219	0.273403	0.274342	0.27259	0.286791	0.285845	0.304732	0.25737	0.266229	0.285233	0.280674	0.281628	0.27043	0.271256	0.269557	0.267764	0.269659	0.269508	0.280605	0.251795	0.264609	0.257531	0.284307	0.2768	0.277716	0.278384	0.277505	0.25816	0.252721	0.223447	0.221855	0.221753	0.224873	0.235313	0.219093	0.269449	0.265835	0.2637	0.283954	0.277365	0.281036	0.281092	0.25367	0.260636	0.246815	0.248331	0.248511	0.249158	0.265111
KP085597/GA/13485/2013/USA/2013/GI-25_{GI-25}	0.281266	0.279428	0.280376	0.277654	0.295993	0.302668	0.305263	0.263963	0.272941	0.285586	0.279104	0.280054	0.264591	0.269935	0.266468	0.265507	0.268309	0.268177	0.285506	0.250715	0.272416	0.265229	0.276722	0.271089	0.279135	0.279808	0.278922	0.264931	0.26033	0.229746	0.234241	0.233349	0.236094	0.249018	0.229499	0.276452	0.274682	0.275246	0.293952	0.284428	0.286905	0.281394	0.263425	0.271964	0.242993	0.245585	0.242193	0.244037	0.258779
EU925393/CA/1737/04/USA/2004/GI-25_{GI-25}	0.289315	0.287466	0.288424	0.286646	0.278356	0.279176	0.294001	0.272261	0.263412	0.285852	0.281293	0.28225	0.272492	0.275073	0.273468	0.271569	0.274396	0.274243	0.275435	0.266351	0.256096	0.249111	0.293264	0.285504	0.286566	0.287234	0.286348	0.248997	0.243638	0.219487	0.221371	0.218669	0.221754	0.233026	0.216105	0.274347	0.270713	0.267639	0.272148	0.271263	0.268393	0.276928	0.259964	0.253202	0.261409	0.263853	0.263155	0.263934	0.272229
KM660636/GA/10216/2010/USA/2010/GI-25_{GI-25}	0.273349	0.271525	0.272463	0.272688	0.282006	0.279157	0.292819	0.24376	0.250054	0.257626	0.254257	0.252405	0.246731	0.246731	0.245964	0.243315	0.24696	0.245021	0.267145	0.23011	0.247161	0.239285	0.252619	0.245378	0.248843	0.24951	0.250494	0.242378	0.237013	0.195776	0.198419	0.201689	0.204311	0.215887	0.19266	0.267386	0.265632	0.264416	0.285734	0.279677	0.283247	0.28559	0.25856	0.268433	0.253977	0.255705	0.255911	0.256007	0.265747
EU086600/MH5365/95/Malaysia/1995/UV	0.272666	0.270861	0.27366	0.280251	0.271488	0.270955	0.297448	0.261775	0.263265	0.279159	0.281138	0.28305	0.281939	0.279235	0.277418	0.276541	0.277418	0.276423	0.268148	0.24303	0.260355	0.253332	0.277187	0.269907	0.27884	0.279578	0.277752	0.274119	0.269492	0.241595	0.231925	0.238825	0.241265	0.254532	0.241598	0.269137	0.264571	0.268881	0.281625	0.280936	0.282393	0.259627	0.260017	0.266099	0.261603	0.260344	0.263265	0.261239	0.261333
GU393339/IBV/Brasil/351/1984/Brazil/1984/GI-11_{GI-11}	0.248839	0.247085	0.249825	0.254581	0.243139	0.236242	0.259055	0.256178	0.242741	0.245477	0.242204	0.243113	0.247238	0.25257	0.248216	0.245561	0.249126	0.249057	0.255377	0.245965	0.234093	0.226354	0.25783	0.247946	0.252266	0.252079	0.253064	0.239664	0.228425	0.2444	0.246161	0.245251	0.246955	0.258308	0.246566	0.241321	0.239649	0.239346	0.241048	0.240183	0.245659	0.246976	0.246913	0.244241	0.263853	0.265571	0.265864	0.262604	0.256173
JX182775/UFMG/G/Brazil/1975/GI-11_{GI-11}	0.243248	0.2415	0.244232	0.24982	0.238406	0.231522	0.25155	0.25235	0.238917	0.240806	0.237541	0.238449	0.239789	0.245086	0.240758	0.23812	0.241662	0.241595	0.25151	0.241265	0.227586	0.219881	0.250414	0.240516	0.246592	0.246409	0.24739	0.236714	0.225469	0.242332	0.244098	0.243183	0.244889	0.256384	0.244511	0.239293	0.237619	0.237313	0.239009	0.23815	0.242734	0.242237	0.24398	0.241326	0.258298	0.26001	0.260307	0.257048	0.252338
JX182777/UFMG/12.2/Brazil/2008/GI-11_{GI-11}	0.247327	0.247396	0.24833	0.2531	0.247764	0.241282	0.248448	0.240111	0.23294	0.240451	0.240813	0.238958	0.236586	0.244592	0.240301	0.241157	0.240179	0.242872	0.255704	0.240906	0.233471	0.226445	0.247162	0.239852	0.248735	0.248545	0.248619	0.24572	0.234082	0.241321	0.233926	0.241247	0.243128	0.251126	0.243076	0.239497	0.235928	0.233757	0.257187	0.242623	0.2529	0.241119	0.237213	0.2457	0.248768	0.250496	0.253463	0.248356	0.249776
JX182783/UFMG/1141/Brazil/2009/GI-11_{GI-11}	0.245728	0.24398	0.246703	0.254886	0.240739	0.23728	0.244707	0.244901	0.234381	0.237094	0.236389	0.234599	0.234177	0.240174	0.23777	0.236829	0.239442	0.240279	0.245722	0.235836	0.227693	0.220886	0.245338	0.238154	0.244292	0.244111	0.244178	0.243193	0.232753	0.234321	0.236199	0.239706	0.241535	0.255554	0.239492	0.244086	0.241491	0.239366	0.255038	0.238103	0.248993	0.233448	0.230134	0.237863	0.244215	0.245897	0.248748	0.246324	0.248427
JX182785/UFMG/297/Brazil/1983/GI-11_{GI-11}	0.234306	0.23436	0.235254	0.238181	0.231769	0.226675	0.255202	0.254546	0.248139	0.247381	0.243247	0.24234	0.243107	0.247624	0.244168	0.242419	0.244168	0.244114	0.242029	0.232771	0.223689	0.215988	0.243488	0.234539	0.237796	0.238515	0.239465	0.245091	0.235464	0.237753	0.240556	0.243313	0.245907	0.25834	0.236138	0.234909	0.235032	0.230332	0.243675	0.234242	0.241674	0.237532	0.233841	0.236692	0.237268	0.236201	0.238987	0.235998	0.23883
JX182787/UFMG/283/Brazil/1983/GI-11_{GI-11}	0.238039	0.238096	0.238991	0.241872	0.234594	0.229508	0.256186	0.256387	0.25014	0.253066	0.248946	0.248033	0.245868	0.250381	0.246932	0.245185	0.246932	0.246876	0.245812	0.238145	0.226694	0.218999	0.24549	0.236571	0.243264	0.243984	0.244941	0.247004	0.237405	0.240695	0.243503	0.246263	0.247559	0.261266	0.240955	0.241265	0.239582	0.235787	0.246598	0.238962	0.245486	0.241463	0.237514	0.240561	0.240094	0.239917	0.242714	0.237213	0.241448
FN182277/NGA/324/2006/Nigeria/2006/GI-14_{GI-14}	0.252632	0.250869	0.254522	0.256622	0.247709	0.248614	0.26747	0.260189	0.260266	0.267066	0.264479	0.264634	0.259885	0.260927	0.256515	0.254745	0.256515	0.25737	0.256464	0.250667	0.241274	0.236062	0.266999	0.262102	0.268666	0.269331	0.268463	0.257221	0.253073	0.258073	0.259075	0.262515	0.261559	0.277687	0.26178	0.263483	0.259871	0.260548	0.265909	0.255781	0.260384	0.24848	0.262776	0.239794	0.247951	0.249581	0.250615	0.245735	0.240317
MZ325296/D2326/3/13/CM_GI-14_{GI-14}	0.236187	0.234475	0.237116	0.248723	0.249919	0.244637	0.260063	0.244113	0.233676	0.247764	0.247938	0.245235	0.239676	0.246669	0.240628	0.238843	0.240568	0.242297	0.24406	0.245423	0.245971	0.238917	0.241651	0.238038	0.241654	0.242315	0.241477	0.248004	0.235867	0.247605	0.240372	0.245728	0.248239	0.264171	0.250196	0.247472	0.242169	0.242768	0.257152	0.254305	0.26108	0.23846	0.248003	0.235625	0.238584	0.240079	0.24296	0.234571	0.238036
MZ325297/D2326/4/13/CM_GI-14_{GI-14}	0.233962	0.232258	0.234885	0.246431	0.246784	0.241535	0.257422	0.245246	0.234815	0.248903	0.249074	0.246374	0.241705	0.248766	0.242657	0.240039	0.242657	0.244389	0.24615	0.244714	0.245423	0.238388	0.24051	0.236007	0.239628	0.240287	0.239452	0.2465	0.234411	0.248749	0.24068	0.246874	0.249391	0.26531	0.250489	0.247644	0.242355	0.242951	0.256385	0.252689	0.25964	0.23877	0.247349	0.235812	0.238845	0.241223	0.243206	0.234843	0.235698
X87238/B1648/Belgium/1984/GI-14_{GI-14}	0.240772	0.239052	0.241704	0.24716	0.251898	0.242159	0.258141	0.245312	0.237551	0.249748	0.249919	0.249016	0.240872	0.246124	0.240039	0.237432	0.241823	0.240872	0.246199	0.24193	0.249599	0.242532	0.246199	0.242647	0.244403	0.245065	0.244224	0.252645	0.242238	0.256219	0.248152	0.252467	0.255102	0.270112	0.258684	0.248372	0.243084	0.244579	0.253358	0.245598	0.254344	0.239036	0.242059	0.233238	0.235468	0.23872	0.238042	0.230628	0.22219
FN182243/NGA/B401/2006/Nigeria/2006/GI-26_{GI-26}	0.287238	0.287322	0.288295	0.289445	0.297801	0.296647	0.283224	0.274188	0.26747	0.282195	0.276981	0.275084	0.285884	0.285884	0.283223	0.281383	0.283223	0.284109	0.27854	0.286222	0.271534	0.262499	0.275138	0.272289	0.271998	0.272734	0.271859	0.289494	0.283946	0.24969	0.25146	0.250409	0.253824	0.266164	0.249469	0.290788	0.288018	0.290749	0.295641	0.290259	0.283034	0.279437	0.295266	0.293319	0.285668	0.286258	0.288354	0.285315	0.288181
FN182268/NGA/BP61/2007/Nigeria/2007/GI-26_{GI-26}	0.283366	0.283446	0.284412	0.283608	0.293872	0.292733	0.283057	0.273234	0.266529	0.280288	0.276031	0.275084	0.285742	0.285742	0.28308	0.281241	0.28308	0.282056	0.277594	0.283324	0.268589	0.259599	0.274047	0.270266	0.270929	0.271663	0.270788	0.28835	0.282807	0.247859	0.249624	0.248579	0.251975	0.264296	0.246714	0.287759	0.285001	0.285746	0.293658	0.286236	0.278174	0.273706	0.293319	0.288437	0.28167	0.282266	0.284332	0.280342	0.285111
FN182266/NGA/BB91/2007/Nigeria/2007/GI-26_{GI-26}	0.289186	0.289271	0.290248	0.289445	0.298789	0.298615	0.285527	0.279165	0.272364	0.285371	0.281113	0.277282	0.288113	0.288113	0.28545	0.283601	0.28545	0.284408	0.286174	0.285407	0.272755	0.263693	0.277349	0.275433	0.274165	0.274905	0.274029	0.286406	0.279914	0.253374	0.253304	0.252246	0.253824	0.268978	0.255815	0.287216	0.284459	0.285208	0.293038	0.288474	0.280489	0.277851	0.290559	0.285859	0.281168	0.282717	0.283841	0.280782	0.282678
FN182272/NER/28/2007/Niger/2007/GI-26_{GI-26}	0.286106	0.286186	0.287156	0.283446	0.289163	0.288036	0.283224	0.268648	0.268568	0.280573	0.276329	0.274428	0.278525	0.27663	0.273999	0.272183	0.273999	0.27299	0.27665	0.27853	0.266035	0.257071	0.279922	0.277046	0.27497	0.275711	0.274833	0.275849	0.27039	0.251812	0.25359	0.250677	0.253166	0.267374	0.252519	0.28217	0.279434	0.282102	0.290878	0.284371	0.279931	0.273071	0.282873	0.284725	0.280208	0.281757	0.282877	0.279818	0.280747
FN182269/NGA/N544/2006/Nigeria/2006/GI-26_{GI-26}	0.275783	0.275856	0.276808	0.273154	0.287632	0.286497	0.282976	0.260278	0.26394	0.276837	0.271662	0.270719	0.263728	0.26558	0.262982	0.261196	0.262982	0.262922	0.268388	0.270266	0.262375	0.253459	0.267843	0.26409	0.263032	0.263764	0.262899	0.280209	0.272985	0.259963	0.258016	0.259734	0.262301	0.276637	0.253305	0.275666	0.272954	0.272702	0.284459	0.274495	0.270145	0.270462	0.278323	0.27363	0.272964	0.272607	0.275609	0.272526	0.281954
FN182270/NGA/N545/2006/Nigeria/2006/GI-26_{GI-26}	0.277613	0.277687	0.278643	0.274979	0.289494	0.288354	0.284835	0.262069	0.265741	0.278666	0.27348	0.272534	0.26552	0.267377	0.264774	0.262982	0.264774	0.264713	0.269264	0.270202	0.261508	0.252602	0.269659	0.265896	0.26483	0.265562	0.264695	0.280128	0.272903	0.259885	0.257942	0.25966	0.262227	0.276561	0.253235	0.277507	0.274787	0.274538	0.287306	0.276336	0.271972	0.271331	0.280153	0.273554	0.273837	0.27348	0.276484	0.275318	0.280906
AJ458942/RF/19/99/Russia/1999/UV	0.257879	0.257951	0.257951	0.259524	0.275476	0.275895	0.282468	0.280584	0.268296	0.284507	0.281861	0.280899	0.275543	0.279479	0.274805	0.274875	0.275751	0.274735	0.275148	0.271263	0.282742	0.276274	0.27666	0.269384	0.273613	0.274359	0.272533	0.286106	0.278661	0.256663	0.254886	0.258596	0.261295	0.275723	0.253661	0.276577	0.272905	0.27003	0.280103	0.281316	0.283288	0.27685	0.286118	0.257948	0.263435	0.265896	0.265101	0.264022	0.270732
GQ258302/CK/CH/LAH/08I/China/2008/UV	0.361447	0.361521	0.362583	0.370249	0.375149	0.380649	0.376296	0.374585	0.389932	0.400797	0.394107	0.395235	0.378775	0.382029	0.381019	0.377844	0.381178	0.385304	0.376661	0.350829	0.394474	0.388062	0.395833	0.3928	0.399703	0.400404	0.399372	0.393369	0.382698	0.376324	0.373413	0.380793	0.38122	0.392234	0.381788	0.376874	0.375988	0.378155	0.387855	0.368068	0.371374	0.372993	0.376153	0.367033	0.353196	0.351865	0.348884	0.352536	0.362148
AY257066/K161-02/Korea/2002/UV	0.363403	0.361334	0.364581	0.37004	0.390121	0.399566	0.377109	0.376222	0.374827	0.378033	0.380346	0.375926	0.372454	0.373546	0.367289	0.364139	0.367469	0.373731	0.392042	0.369831	0.38246	0.376124	0.374082	0.366976	0.368746	0.368445	0.368543	0.381455	0.372776	0.361243	0.370549	0.369646	0.373298	0.380075	0.376695	0.380236	0.378218	0.377025	0.388602	0.38391	0.389806	0.4006	0.382266	0.376741	0.379753	0.378332	0.376323	0.377945	0.376193
KP085589/GX-NN130021/China/GVII-1/2013_{GVII}	0.39097	0.391064	0.389948	0.392927	0.419229	0.417549	0.425125	0.402815	0.410876	0.397691	0.401133	0.401133	0.410502	0.407474	0.405291	0.401977	0.406645	0.40633	0.422152	0.393354	0.405347	0.397727	0.420561	0.416223	0.413234	0.412888	0.412978	0.395988	0.386352	0.389009	0.395495	0.397812	0.395257	0.405436	0.391261	0.414734	0.412629	0.413559	0.423608	0.41005	0.418631	0.423269	0.386503	0.400014	0.391082	0.392818	0.389804	0.387516	0.392525
MH924835/gammaCoV/ck/China/I0636/16/GVII-1/2016_{GVII}	0.387544	0.387633	0.386526	0.390786	0.413958	0.414173	0.420378	0.397087	0.408513	0.39428	0.397691	0.399926	0.403755	0.400745	0.399712	0.396429	0.401045	0.400745	0.417669	0.384337	0.405436	0.397812	0.416031	0.414017	0.407635	0.407296	0.40738	0.400389	0.394045	0.39019	0.396693	0.395661	0.393103	0.400056	0.392702	0.416031	0.411579	0.412505	0.421692	0.411334	0.418961	0.424335	0.389912	0.400844	0.386652	0.387299	0.385378	0.383204	0.39371
DQ059618/N4/02/Australia/2002/GV-1_{GV}	0.410147	0.40796	0.411365	0.404731	0.427795	0.433462	0.439806	0.403087	0.4084	0.417992	0.426893	0.426893	0.407621	0.408816	0.409944	0.407764	0.41115	0.40889	0.404872	0.409786	0.429194	0.422648	0.416653	0.410183	0.417715	0.418432	0.418504	0.434513	0.429965	0.42946	0.430851	0.428384	0.428435	0.440619	0.430742	0.43847	0.437498	0.43754	0.438178	0.44091	0.429334	0.42863	0.406219	0.404543	0.418788	0.418253	0.418625	0.414405	0.420015
DQ059619/N5/03/Australia/2003/GV-1_{GV}	0.411283	0.409092	0.412505	0.404731	0.425475	0.432289	0.438624	0.404216	0.409537	0.419141	0.426893	0.426893	0.409871	0.411074	0.412206	0.410019	0.41342	0.41115	0.403756	0.409786	0.430356	0.4238	0.418954	0.412451	0.419998	0.420715	0.42079	0.436863	0.432307	0.42946	0.433227	0.428384	0.428435	0.440619	0.430742	0.437262	0.436291	0.436329	0.436987	0.44091	0.428166	0.42863	0.407352	0.405664	0.418788	0.418253	0.418625	0.414405	0.418855
DQ059620/N4/03/Australia/2003/GV-1_{GV}	0.412422	0.410228	0.413648	0.405858	0.426633	0.433462	0.439806	0.405347	0.410676	0.420293	0.428058	0.428058	0.410999	0.412206	0.413341	0.41115	0.414559	0.412284	0.404872	0.410941	0.43152	0.424955	0.420109	0.413589	0.421144	0.42186	0.421937	0.438043	0.433482	0.430641	0.434419	0.429563	0.429623	0.441818	0.431929	0.43847	0.437498	0.43754	0.438178	0.442116	0.429334	0.429806	0.408487	0.406787	0.419946	0.419407	0.419784	0.415567	0.420015
FJ235194/N1/03/Australia/2003/GV-1_{GV}	0.416957	0.414571	0.418288	0.409823	0.429983	0.436122	0.441636	0.416285	0.413714	0.422826	0.427473	0.427473	0.416559	0.416638	0.417869	0.415488	0.419187	0.417869	0.405553	0.418587	0.428006	0.420941	0.418996	0.413232	0.419022	0.419799	0.421029	0.439889	0.434945	0.430381	0.435724	0.431873	0.429491	0.442572	0.43424	0.447367	0.446297	0.446358	0.44105	0.441934	0.429309	0.429805	0.412391	0.402647	0.425234	0.424641	0.425057	0.419353	0.424068
FJ235191/V1/07/Australia/2007/GV-1_{GV}	0.419351	0.416957	0.420688	0.413603	0.433865	0.438767	0.444277	0.413902	0.411341	0.416718	0.426309	0.426309	0.414505	0.415652	0.416885	0.414505	0.418209	0.416885	0.402277	0.419741	0.431524	0.424425	0.422645	0.41561	0.422646	0.423424	0.424661	0.441076	0.439948	0.435385	0.43819	0.434324	0.43324	0.447665	0.438216	0.445105	0.444042	0.4441	0.441349	0.440976	0.425808	0.429698	0.41495	0.406198	0.429986	0.429386	0.429805	0.424328	0.424168
JX018208/018/Australia/2008/GV-1_{GV}	0.412405	0.410144	0.413661	0.405645	0.422798	0.428601	0.435083	0.414303	0.414398	0.422976	0.429897	0.429897	0.413143	0.414382	0.415552	0.413288	0.416801	0.415552	0.403712	0.414409	0.433392	0.426608	0.419393	0.413855	0.419361	0.420099	0.42128	0.434405	0.429726	0.43035	0.43796	0.432908	0.431763	0.443113	0.434022	0.441696	0.440688	0.440737	0.434626	0.434856	0.423078	0.425069	0.411941	0.402447	0.417845	0.417303	0.417671	0.412223	0.420304
DQ490219/V6-92/Australia/1992/GIII-1_{GIII}	0.460233	0.460291	0.457916	0.469638	0.467217	0.461251	0.526581	0.499057	0.508303	0.500387	0.5041	0.500455	0.473866	0.476279	0.476334	0.47518	0.473918	0.470366	0.481969	0.476239	0.470322	0.465594	0.504261	0.495838	0.505678	0.506428	0.506495	0.488571	0.478796	0.480438	0.484299	0.473431	0.478488	0.489604	0.470095	0.484001	0.479075	0.484183	0.495466	0.481739	0.488998	0.481463	0.503154	0.480305	0.4815	0.483407	0.482424	0.478334	0.484523
U29521/V18/91/Australia/1991/GIII-1_{GIII}	0.461483	0.461545	0.459161	0.471994	0.472111	0.466079	0.53048	0.505366	0.514663	0.504242	0.510385	0.506708	0.475124	0.477546	0.477604	0.476449	0.47518	0.471618	0.486884	0.478712	0.471521	0.466784	0.505599	0.497165	0.507015	0.507764	0.507834	0.48986	0.480076	0.484146	0.488044	0.477108	0.48222	0.492088	0.473749	0.489054	0.484072	0.489257	0.500536	0.484149	0.490173	0.482765	0.505784	0.480376	0.482783	0.484691	0.483717	0.479626	0.486933
U29450/N1/88/Australia/1988/GIII-1_{GIII}	0.465138	0.465207	0.462806	0.472327	0.471099	0.466268	0.518758	0.504118	0.513372	0.507117	0.508311	0.508311	0.469484	0.470817	0.471959	0.470817	0.469546	0.468407	0.483394	0.488487	0.474	0.469242	0.505742	0.497251	0.507155	0.5079	0.507978	0.496371	0.487801	0.488005	0.489617	0.478641	0.481367	0.498593	0.480346	0.492185	0.487134	0.492419	0.502472	0.493402	0.497959	0.489934	0.511351	0.483964	0.484169	0.484839	0.485124	0.478939	0.482483
JN176213/N1/08/Australia/2008/GIII-1_{GIII}	0.465076	0.46394	0.462741	0.468495	0.468483	0.464882	0.518665	0.497972	0.50336	0.501933	0.500595	0.500595	0.463415	0.464505	0.463366	0.461048	0.464553	0.461048	0.472407	0.48015	0.468115	0.463392	0.501864	0.497094	0.503284	0.504032	0.5041	0.482886	0.474294	0.487225	0.485279	0.474143	0.479155	0.49274	0.474236	0.487081	0.480839	0.487291	0.505104	0.497282	0.495739	0.485089	0.501246	0.466207	0.47901	0.480915	0.479807	0.477108	0.477179
U29451/Q3/88/Australia/1988/UV	0.447083	0.447154	0.445978	0.450701	0.472526	0.473358	0.501575	0.490711	0.496305	0.499712	0.494706	0.498537	0.470358	0.474915	0.469058	0.467925	0.469058	0.463094	0.496448	0.458346	0.450249	0.445741	0.462741	0.456967	0.459277	0.460011	0.460064	0.46554	0.460617	0.468007	0.468346	0.460093	0.462478	0.476172	0.463065	0.471177	0.466439	0.461533	0.483061	0.474806	0.462592	0.475171	0.449566	0.454465	0.465156	0.469423	0.468472	0.462202	0.465755
GQ265948/TC07-2/China/2007/GVI-1_{GVI}	0.441588	0.439312	0.442841	0.44981	0.43341	0.437791	0.483523	0.45191	0.461124	0.480237	0.480302	0.47663	0.448062	0.454902	0.451542	0.449243	0.451542	0.451474	0.464357	0.450942	0.452367	0.444299	0.470228	0.464215	0.47019	0.469782	0.468637	0.492128	0.486	0.470716	0.47195	0.46834	0.472926	0.487203	0.482599	0.418547	0.419677	0.423069	0.440322	0.437103	0.427812	0.438338	0.451762	0.462417	0.448734	0.448572	0.454553	0.447732	0.448572
JX292013/GX-NN09032/China/2009/GVI-1_{GVI}	0.436788	0.434543	0.438012	0.447228	0.431039	0.436535	0.480628	0.455099	0.465503	0.479882	0.481162	0.476302	0.445553	0.449985	0.446658	0.44439	0.446658	0.4466	0.454646	0.444801	0.45101	0.443011	0.472196	0.466214	0.471095	0.470687	0.469546	0.489165	0.481835	0.466871	0.46931	0.465737	0.468012	0.484428	0.47987	0.417546	0.418667	0.420898	0.436821	0.433619	0.423366	0.435683	0.452724	0.456289	0.445364	0.446013	0.451917	0.444036	0.444421
JF804677/K23/10/Korea/2010/GVI-1_{GVI}	0.447809	0.445492	0.449076	0.456165	0.429421	0.433831	0.478418	0.459519	0.462034	0.476456	0.476514	0.47406	0.459372	0.46152	0.460514	0.458162	0.460514	0.460444	0.464092	0.451427	0.449615	0.441502	0.480623	0.474476	0.479467	0.479043	0.47787	0.483377	0.475978	0.464315	0.465545	0.459497	0.460964	0.478343	0.481262	0.42448	0.423334	0.425616	0.437317	0.43405	0.423688	0.430702	0.452209	0.460735	0.454824	0.454682	0.460735	0.449598	0.449909
JF804687/K273/09/Korea/2009/GVI-1_{GVI}	0.452764	0.450427	0.454055	0.461213	0.433033	0.437456	0.486334	0.470236	0.47173	0.484018	0.485343	0.480349	0.462874	0.465032	0.464021	0.461658	0.464021	0.463951	0.463316	0.458489	0.460241	0.451999	0.48818	0.481875	0.488371	0.487936	0.486753	0.489846	0.482407	0.470581	0.473078	0.466942	0.468432	0.485975	0.483861	0.436201	0.435026	0.436215	0.445631	0.442217	0.429513	0.436414	0.461825	0.459834	0.457398	0.458456	0.462114	0.454568	0.455788
KF007209/SDIB781/2012/China/2012/GVI-1_{GVI}	0.449998	0.447708	0.45125	0.45841	0.445394	0.451	0.488622	0.462764	0.473291	0.491413	0.490238	0.486543	0.45665	0.45877	0.457772	0.455465	0.457772	0.457708	0.471885	0.456881	0.464382	0.456231	0.485982	0.479881	0.484815	0.484391	0.483228	0.504545	0.498316	0.478077	0.479313	0.475692	0.478067	0.492146	0.488993	0.430411	0.431555	0.433858	0.448898	0.448041	0.435248	0.450024	0.461365	0.469713	0.453819	0.454478	0.460437	0.451497	0.450677
JF804680/K119/09/Korea/2009/GVI-1_{GVI}	0.443464	0.441158	0.444734	0.452843	0.435375	0.439809	0.478739	0.470576	0.47085	0.48527	0.486599	0.484089	0.459519	0.463022	0.459595	0.457242	0.459595	0.459519	0.459871	0.451899	0.459354	0.451106	0.480623	0.476955	0.480843	0.480417	0.479244	0.488919	0.484045	0.469981	0.472493	0.47008	0.471552	0.489191	0.479293	0.435283	0.434105	0.431764	0.44353	0.431965	0.428571	0.434203	0.454884	0.455466	0.440922	0.441972	0.445667	0.438073	0.447918
ON470393/Mex-14P/2020/GIX-1_{GIX}	0.52291	0.523027	0.52169	0.509816	0.507146	0.504955	0.558133	0.537805	0.534584	0.546047	0.542012	0.546196	0.532125	0.531023	0.528439	0.525866	0.529794	0.529666	0.516375	0.500952	0.50555	0.499384	0.507886	0.505834	0.510914	0.511656	0.513088	0.515886	0.5077	0.504522	0.508641	0.504389	0.503203	0.515284	0.504981	0.504479	0.501841	0.499379	0.505668	0.507741	0.50739	0.503867	0.496977	0.493233	0.489349	0.491259	0.486581	0.490957	0.49586
ON470394/Mex-56-7/2007/GIX-1_{GIX}	0.514466	0.514568	0.513254	0.511747	0.519553	0.515595	0.544706	0.527351	0.526955	0.531742	0.527804	0.533231	0.535206	0.534339	0.530142	0.527563	0.527683	0.531375	0.514733	0.499431	0.495811	0.489728	0.507605	0.506633	0.510634	0.511376	0.512811	0.50823	0.502994	0.496951	0.503594	0.498366	0.495885	0.510521	0.501625	0.510308	0.506366	0.50785	0.51322	0.524743	0.512406	0.509259	0.498619	0.489974	0.493747	0.495669	0.493309	0.4954	0.501261
AF274436/AR/6386/97/USA/1997/GIV-1_{GIV}	0.552015	0.552112	0.552112	0.557414	0.54423	0.549571	0.541793	0.564554	0.552295	0.551903	0.556072	0.557449	0.562997	0.564554	0.560442	0.559129	0.560442	0.561757	0.546568	0.535871	0.535871	0.529219	0.558811	0.555398	0.557785	0.557258	0.557331	0.538703	0.540838	0.51179	0.502964	0.510116	0.51324	0.520198	0.509216	0.575626	0.575626	0.580101	0.563336	0.574294	0.568472	0.579922	0.57002	0.560049	0.573067	0.570959	0.569775	0.575647	0.582506
AF338719/GA/13055/00/USA/2000/GIV-1_{GIV}	0.544457	0.544532	0.544532	0.551146	0.55696	0.562377	0.549212	0.561558	0.565356	0.564853	0.570594	0.5678	0.554381	0.555878	0.554573	0.55327	0.554573	0.554506	0.553859	0.528881	0.540552	0.533899	0.551693	0.549682	0.554831	0.55431	0.55438	0.546115	0.549487	0.524125	0.514011	0.523907	0.525827	0.531481	0.528312	0.568236	0.568236	0.57264	0.573763	0.584942	0.578908	0.587783	0.55204	0.566117	0.560403	0.558369	0.557186	0.560102	0.571162
EU283066/GA/Avial1/vaccinestrain/USA/GIV-1_{GIV}	0.547777	0.547858	0.547858	0.554509	0.562809	0.567058	0.551094	0.564971	0.567367	0.566826	0.572612	0.569803	0.554963	0.555094	0.55379	0.552488	0.55379	0.553722	0.555832	0.529437	0.542481	0.535797	0.556286	0.554268	0.558045	0.557518	0.55759	0.550657	0.554047	0.529881	0.519684	0.529649	0.53113	0.537278	0.531407	0.573182	0.573182	0.576181	0.575858	0.589822	0.5835	0.588256	0.554006	0.56817	0.565032	0.562973	0.561788	0.565635	0.576774
AF274439/GA/5381/99/USA/1999/GIV-1_{GIV}	0.542378	0.542468	0.542468	0.540843	0.553174	0.557163	0.557918	0.55204	0.56119	0.562575	0.571049	0.569638	0.549448	0.553564	0.549677	0.549598	0.553643	0.553564	0.551408	0.529159	0.553218	0.546387	0.55846	0.555053	0.560216	0.559687	0.55976	0.551909	0.552688	0.531177	0.518129	0.530735	0.534099	0.541077	0.5352	0.561728	0.561728	0.561916	0.568434	0.57397	0.565242	0.583631	0.543888	0.57058	0.561933	0.559875	0.558705	0.564304	0.571326
U77298/DE/072/92/USA/1992/GIV-1_{GIV}	0.546499	0.546594	0.546594	0.551847	0.553384	0.558784	0.557675	0.561403	0.568005	0.563699	0.570735	0.569333	0.554642	0.556167	0.554864	0.553564	0.556245	0.558937	0.55433	0.525164	0.553218	0.546387	0.56282	0.559404	0.564554	0.564019	0.564103	0.558873	0.561056	0.535064	0.524621	0.530574	0.533924	0.542278	0.537746	0.568642	0.568642	0.568843	0.5713	0.586919	0.575214	0.592584	0.560328	0.579226	0.567528	0.565431	0.564269	0.569962	0.571162
AF317212/CU82616/USA/2000/GIV-1_{GIV}	0.532219	0.532312	0.532312	0.534745	0.549632	0.553604	0.552521	0.551306	0.553643	0.56009	0.565754	0.563121	0.542795	0.544293	0.543011	0.54173	0.544369	0.542937	0.549426	0.523112	0.538605	0.531918	0.538422	0.535083	0.541545	0.541041	0.541105	0.545198	0.549929	0.520789	0.50924	0.513937	0.51711	0.52405	0.519605	0.549887	0.549887	0.551346	0.552689	0.567341	0.56585	0.58301	0.542052	0.553718	0.547234	0.545238	0.54408	0.549591	0.561783
AF288467/98-07484/Mexico/UV	0.559408	0.5595	0.5595	0.56369	0.575711	0.578343	0.566508	0.589574	0.591087	0.567028	0.568515	0.565872	0.551568	0.553171	0.550397	0.549111	0.547706	0.544975	0.56469	0.528284	0.545382	0.541252	0.563086	0.561777	0.56822	0.569001	0.570478	0.568917	0.570046	0.546179	0.545336	0.548994	0.545812	0.555355	0.546179	0.567825	0.566419	0.573609	0.558569	0.572572	0.581354	0.561817	0.571481	0.562203	0.560429	0.558873	0.556285	0.56477	0.57281
ON470391/Mex-12/2020	0.548918	0.549002	0.549002	0.554309	0.560863	0.566281	0.57256	0.578693	0.588692	0.572892	0.575833	0.573176	0.546753	0.548363	0.545601	0.544326	0.542924	0.542863	0.55861	0.527555	0.536512	0.532464	0.563507	0.56229	0.570022	0.570886	0.570972	0.573463	0.574621	0.550803	0.547257	0.552276	0.54744	0.558635	0.54665	0.568348	0.568348	0.574138	0.553546	0.567442	0.570348	0.55542	0.567893	0.566981	0.553277	0.553879	0.548752	0.555449	0.562027
CK/PL/120/2011/Poland/2011/GII_{GII}	0.526021	0.526129	0.527479	0.526129	0.529531	0.531323	0.557834	0.566283	0.574266	0.559669	0.567955	0.565334	0.550993	0.54943	0.542872	0.54143	0.544057	0.54806	0.55537	0.528524	0.547373	0.539446	0.556839	0.554852	0.552349	0.55312	0.550278	0.562332	0.564097	0.560373	0.568957	0.570268	0.56531	0.584982	0.561314	0.564458	0.565886	0.568702	0.574955	0.574546	0.562569	0.558996	0.557708	0.544334	0.55927	0.556171	0.558744	0.557227	0.564545
M21968/V1397/TheNetherlands/1984/GII-1_{GII}	0.524472	0.524573	0.525916	0.523656	0.524575	0.530436	0.549779	0.554764	0.5664	0.556046	0.55614	0.554947	0.543147	0.544514	0.539162	0.539071	0.541693	0.540248	0.556385	0.520767	0.531282	0.523543	0.54754	0.545557	0.543295	0.544063	0.541249	0.564166	0.5646	0.547037	0.551227	0.549708	0.544802	0.565464	0.549774	0.551259	0.554072	0.556818	0.563647	0.561941	0.548081	0.546407	0.539173	0.529326	0.549925	0.547791	0.546868	0.544121	0.555607
M21971/D1466/TheNetherlands/1979/GII-1_{GII}	0.527369	0.527479	0.528832	0.535414	0.532921	0.541734	0.565229	0.572251	0.58175	0.568453	0.568348	0.564323	0.552577	0.556541	0.548533	0.548434	0.552475	0.549616	0.566162	0.53123	0.548947	0.540995	0.565047	0.561744	0.560706	0.561477	0.558577	0.575135	0.575608	0.559714	0.564012	0.565312	0.561912	0.582857	0.560784	0.582472	0.585453	0.585351	0.587112	0.57601	0.55739	0.560414	0.553121	0.549905	0.568106	0.565856	0.564971	0.5662	0.578086
CK/PL/G067/2015/Poland/2015/GII_{GII}	0.542634	0.542743	0.544122	0.544122	0.538391	0.538825	0.565776	0.576793	0.577688	0.569269	0.572192	0.569559	0.563753	0.55837	0.55416	0.551501	0.552792	0.559586	0.556298	0.534612	0.54806	0.540149	0.556316	0.551671	0.54653	0.547305	0.54723	0.559728	0.561031	0.546387	0.556371	0.553221	0.55102	0.570488	0.555537	0.572586	0.571145	0.57255	0.583862	0.578671	0.56659	0.556647	0.544144	0.527984	0.552991	0.552276	0.548337	0.548299	0.562053
CK/PL/G097/2016/Poland/2016/GII_{GII}	0.540373	0.540481	0.54186	0.54186	0.541613	0.544849	0.56093	0.566773	0.577446	0.567331	0.570272	0.566221	0.557527	0.560399	0.553464	0.552088	0.552009	0.55606	0.552771	0.535064	0.552774	0.54477	0.561367	0.555289	0.558413	0.559188	0.556313	0.559313	0.559491	0.562265	0.565004	0.563572	0.559935	0.579561	0.565397	0.570101	0.568664	0.570077	0.584433	0.579716	0.558709	0.556136	0.552045	0.533516	0.548385	0.547666	0.542363	0.546428	0.564172
CK/PL/G142/16/Poland/2016/GII_{GII}	0.551456	0.55156	0.552951	0.552951	0.546191	0.549178	0.576566	0.59208	0.601833	0.5813	0.581392	0.577298	0.567773	0.569177	0.563667	0.562194	0.562114	0.566204	0.547934	0.543505	0.557361	0.549349	0.559628	0.554945	0.555318	0.556088	0.553214	0.567571	0.567664	0.562973	0.568696	0.564277	0.562085	0.5818	0.554925	0.587893	0.587893	0.587996	0.589506	0.58146	0.563761	0.570562	0.558544	0.556046	0.560203	0.558046	0.554294	0.55711	0.57493
CK/PL/G470/2018/Poland/2018/GII_{GII}	0.534389	0.534481	0.535836	0.537395	0.534448	0.536438	0.568514	0.574136	0.583672	0.569297	0.567979	0.563951	0.562392	0.566576	0.558318	0.556867	0.556797	0.560855	0.543932	0.53297	0.55204	0.54408	0.558962	0.557065	0.55598	0.556759	0.553935	0.560749	0.560784	0.559467	0.565101	0.564998	0.562847	0.579793	0.55869	0.574112	0.574112	0.574084	0.580664	0.573328	0.552774	0.564827	0.551157	0.545752	0.556746	0.554664	0.549506	0.553835	0.570135
CK/PL/H340K1/2021/Poland/GII_{GII}	0.553114	0.553221	0.55462	0.550874	0.541155	0.543204	0.566743	0.585123	0.586466	0.584135	0.581535	0.581719	0.55986	0.565262	0.555795	0.555716	0.558395	0.559699	0.55725	0.538291	0.559944	0.551902	0.5646	0.562702	0.561615	0.562394	0.559525	0.571931	0.57491	0.570475	0.573336	0.570372	0.568434	0.585274	0.570349	0.586399	0.586399	0.587866	0.579099	0.573105	0.562044	0.573036	0.562006	0.550623	0.556839	0.556133	0.55097	0.552536	0.569024
CK/PL/H405/2021/Poland/GII_{GII}	0.549744	0.549859	0.551259	0.547298	0.546811	0.550322	0.576887	0.58326	0.589981	0.578031	0.581008	0.579776	0.562838	0.566955	0.557361	0.55598	0.558665	0.562753	0.55245	0.538605	0.559129	0.551069	0.572186	0.570287	0.566359	0.567138	0.567045	0.575002	0.578014	0.568356	0.575441	0.573993	0.571831	0.588984	0.565094	0.585781	0.585781	0.582807	0.589969	0.583487	0.566654	0.572148	0.559909	0.556784	0.56262	0.561892	0.555292	0.558324	0.581901
CK/PL/H1145/21/Poland/2021/GII_{GII}	0.533602	0.533709	0.535072	0.530075	0.529636	0.526026	0.555041	0.553966	0.568669	0.561518	0.558824	0.557628	0.54815	0.550897	0.54143	0.538813	0.542785	0.546782	0.539072	0.516283	0.553632	0.54565	0.545915	0.542582	0.539995	0.540767	0.538013	0.55347	0.554802	0.560587	0.567639	0.563497	0.558623	0.576899	0.56477	0.560085	0.558674	0.561462	0.566133	0.567735	0.555669	0.551192	0.55034	0.532876	0.538217	0.536372	0.536372	0.531097	0.548691
MK840961/CK/NL/D181/2018/TheNetherlands/2018/GII-2_{GII}	0.524383	0.524479	0.525819	0.518011	0.516594	0.526129	0.544101	0.551776	0.552443	0.553546	0.556224	0.555023	0.54031	0.541665	0.539041	0.536427	0.540394	0.541665	0.531345	0.516706	0.531342	0.523593	0.542077	0.538752	0.540378	0.54115	0.537182	0.542967	0.540347	0.537051	0.543689	0.541044	0.538837	0.556674	0.543593	0.547978	0.546594	0.552112	0.568945	0.563874	0.546353	0.550385	0.530405	0.521344	0.536011	0.534166	0.534166	0.532662	0.542445
AY789942/PA/1220/98/USA/1998/UV_{GVIII}	0.522627	0.522741	0.522741	0.524002	0.528624	0.525877	0.55399	0.554198	0.558547	0.575459	0.562531	0.562531	0.533823	0.540517	0.532537	0.528543	0.535265	0.527193	0.541946	0.516187	0.546054	0.541762	0.544341	0.540322	0.543602	0.543085	0.541789	0.563679	0.549499	0.54465	0.543345	0.53639	0.537773	0.549896	0.543628	0.54305	0.54305	0.540604	0.539812	0.572229	0.559578	0.554672	0.53824	0.55075	0.551309	0.551309	0.552735	0.553446	0.551192
OP381188/IBV/Ck/USA/CA/21-1883/GVIII-1_{GVIII}	0.539766	0.539902	0.539902	0.539766	0.537348	0.534555	0.562832	0.567285	0.571743	0.581805	0.574553	0.571633	0.556143	0.56041	0.552187	0.548064	0.555016	0.546665	0.556314	0.528704	0.553355	0.549012	0.550199	0.546166	0.550871	0.550344	0.549035	0.57386	0.560907	0.561532	0.561636	0.550239	0.55165	0.559712	0.559133	0.55626	0.55626	0.552357	0.554033	0.580078	0.568695	0.562332	0.561011	0.555433	0.564443	0.564443	0.562988	0.566617	0.564315
MN503266/gCoV/Ck/Poland/G516/2018/GVIII-1_{GVIII}	0.473494	0.473494	0.473494	0.473494	0.494899	0.508281	0.515572	0.542965	0.542965	0.553924	0.538836	0.53936	0.476743	0.476743	0.4642	0.4642	0.468322	0.451769	0.524998	0.495812	0.52384	0.52384	0.562777	0.548116	0.563112	0.563112	0.563112	0.576273	0.558503	0.565382	0.555931	0.560456	0.560456	0.574965	0.536597	0.526333	0.526333	0.521315	0.506941	0.538617	0.500068	0.51725	0.516412	0.522301	0.544168	0.53936	0.553577	0.535866	0.552972
MN584921/gCoV/ck/Poland/G505/2018/GVIII-1_{GVIII}	0.474977	0.474977	0.474977	0.474977	0.496474	0.509917	0.517233	0.544752	0.544752	0.55577	0.540606	0.541135	0.478236	0.478236	0.46564	0.46564	0.469779	0.453157	0.526704	0.497423	0.525569	0.525569	0.564662	0.549964	0.565001	0.565001	0.565001	0.57822	0.56037	0.567305	0.557809	0.562354	0.562354	0.576935	0.538381	0.528051	0.528051	0.523008	0.508565	0.540385	0.501666	0.518926	0.518081	0.524002	0.545966	0.541135	0.55542	0.537626	0.55481
MT591566/CK/DE/IB80/2016/Germany/2016_{GVIII}	0.55671	0.55684	0.55684	0.551671	0.530795	0.536274	0.564898	0.585739	0.584647	0.577695	0.561786	0.566262	0.550645	0.552052	0.546562	0.542505	0.54936	0.539742	0.566209	0.52968	0.546199	0.546085	0.564774	0.562805	0.56652	0.565978	0.565851	0.57579	0.564666	0.563573	0.558211	0.553736	0.555987	0.570182	0.558844	0.551818	0.549017	0.547994	0.533466	0.564707	0.557065	0.5496	0.546915	0.546677	0.559676	0.557718	0.559144	0.560477	0.568965
MT591566/CK/DE/IB80/2016/GVIII-1_{GVIII}	0.55655	0.55668	0.55668	0.551566	0.530394	0.53595	0.560739	0.586149	0.585038	0.577854	0.56174	0.566267	0.553386	0.554821	0.549224	0.545089	0.552077	0.542272	0.566324	0.526706	0.545903	0.545791	0.562448	0.560463	0.565172	0.564625	0.564498	0.573094	0.561839	0.562195	0.556764	0.552242	0.555099	0.561964	0.557398	0.553146	0.550297	0.54926	0.534481	0.566249	0.558477	0.546866	0.544029	0.543793	0.55915	0.557703	0.55915	0.561296	0.566036
OR791595/gCoV/ck/Netherlands/D2860/2019/GVIII-1_{GVIII}	0.546651	0.546768	0.546768	0.536308	0.521112	0.526584	0.554113	0.579086	0.577981	0.574062	0.557965	0.562499	0.546387	0.547804	0.542272	0.538183	0.545089	0.535401	0.553669	0.51879	0.540477	0.540368	0.561381	0.559406	0.564103	0.563556	0.563424	0.573218	0.560513	0.563894	0.55556	0.55389	0.556764	0.563648	0.562015	0.546387	0.543566	0.543935	0.526574	0.552267	0.547441	0.540157	0.531562	0.538291	0.550895	0.549467	0.550895	0.553015	0.553386
[truncated: 180 more columns]

## Sheet: Caption
Table. Estimates of Evolutionary Divergence between Sequences
The number of base substitutions per site from between sequences are shown. Analyses were conducted using the Kimura 2-parameter model [1]. The analytical procedure encompassed 229 coding nucleotide sequences using 1st, 2nd, 3rd, and non-coding positions. The pairwise deletion option was applied to all ambiguous positions for each sequence pair resulting in a final data set comprising 1 774 posit…
1. Kimura M. (1980). A simple method for estimating evolutionary rate of base substitutions through comparative studies of nucleotide sequences. Journal of Molecular Evolution 16:111-120.
2. Kumar S., Stecher G., Suleski M., Sanderford M., Sharma S., and Tamura K. (2024). Molecular Evolutionary Genetics Analysis Version 12 for adaptive and green computing. Molecular Biology and Evolution 41:1-9.
Disclaimer: While every effort has been made to ensure the accuracy of the caption, it is provided "as is" without warranty of any kind. Users are advised to thoroughly review the caption before its use for any purpose and report any errors or issues to the authors at www.megasoftware.net. The authors and their employers disclaim any liability for damages, including but not limited to special or …
